# Supplementary material for: Systematic Analysis of Survival-Associated Alternative Splicing Signatures in Thyroid Carcinoma
Source: Front Oncol. 2021 Jun 23;11:561457. doi: 10.3389/fonc.2021.561457 (PMC8261059; doi:10.3389/fonc.2021.561457)
Supplement: Supplementary Table 3 — Univariate analysis results. [file Table_3.xlsx]

## Sheet: Sheet1
id	z	HR	HR.95L	HR.95H	pvalue
GALNTL6|71169|AT	4.69995	1.73943	1.38087	2.1911	2.60222e-06
SRSF5|28161|AD	4.56126	2.28143	1.60061	3.25183	5.08467e-06
PGPEP1|48422|ES	4.47668	2.23136	1.57022	3.17087	7.58111e-06
TRAPPC3|1754|AD	4.44198	2.29163	1.58941	3.3041	8.91367e-06
MAP1LC3A|59029|AP	-4.43559	0.737174	0.644247	0.843504	9.18223e-06
APH1B|31024|ES	-4.33456	0.460861	0.324672	0.654175	1.46052e-05
SULF2|59729|AA	-4.32516	0.474673	0.338651	0.665331	1.5242e-05
USHBP1|48249|AA	-4.31726	0.591749	0.466328	0.750902	1.57975e-05
BEX5|89679|AP	-4.29418	0.764649	0.676506	0.864277	1.75336e-05
GALNTL6|71170|AT	-4.24246	0.598037	0.471606	0.758363	2.21087e-05
MAP4|64551|AA	-4.07755	0.508861	0.367765	0.704091	4.55126e-05
TCIRG1|17287|ES	-4.05081	0.678525	0.562431	0.818581	5.10405e-05
MUTYH|2603|ES	-4.03912	0.640581	0.516078	0.795121	5.36526e-05
MYL12A|44489|AP	-4.01866	0.634783	0.508584	0.792297	5.85305e-05
DCTN3|86189|ES	-4.00879	0.809676	0.73027	0.897717	6.10309e-05
FOXRED1|19377|ES	3.91007	3.74399	1.93172	7.25646	9.2271e-05
TPM2|86278|ME	-3.88532	0.731567	0.624851	0.856508	0.000102196
C19orf70|46865|AP	-3.87334	0.527537	0.381689	0.729117	0.000107355
NDUFAF6|84593|AT	-3.86782	0.543105	0.398602	0.739993	0.000109813
RNF170|83746|AD	-3.86709	0.683816	0.564002	0.829081	0.000110141
TPM2|86276|AT	-3.84886	0.755984	0.655613	0.871722	0.00011867
MRPL22|74297|ES	-3.83308	0.49878	0.349495	0.711831	0.000126551
PIAS3|7291|AT	-3.70927	0.512366	0.359851	0.729519	0.000207857
MORF4L2|89772|ES	-3.68981	0.53054	0.378872	0.742921	0.000224419
ZNF720|94157|ES	-3.67061	0.681902	0.555823	0.836581	0.00024197
EEF1D|85436|AP	-3.66928	0.645234	0.510595	0.815375	0.000243233
MAGIX|89092|RI	3.65586	2.1178	1.41636	3.16663	0.000256323
SEC24C|12227|ES	3.64819	1.82727	1.32175	2.52612	0.000264098
MPV17|52961|AP	-3.63934	0.522056	0.367869	0.740867	0.000273338
DTNB|52870|ES	-3.62753	0.675423	0.546381	0.834942	0.000286144
FAM84A|52720|ES	3.57604	1.80573	1.30613	2.49643	0.000348841
GMPR2|26918|RI	3.5746	1.51055	1.2048	1.89389	0.000350764
PHC2|1671|AP	3.57422	1.42652	1.17403	1.73331	0.000351272
HMGA1|75775|ES	-3.5566	0.784057	0.685685	0.896541	0.000375682
C11orf74|15436|AP	-3.54135	0.468433	0.30787	0.712735	0.000398081
C11orf74|15435|AP	3.54133	2.13477	1.40304	3.24812	0.000398116
CCDC74A|55385|AT	-3.53446	0.77256	0.669557	0.89141	0.000408609
CFLAR|56792|AT	3.52346	2.37474	1.46783	3.842	0.00042595
MASTL|11063|ES	-3.47115	0.618214	0.471202	0.811094	0.000518229
SP140|57871|AT	3.4651	1.84719	1.30546	2.61371	0.00053003
POLM|79444|AA	-3.45524	0.438728	0.274937	0.700096	0.000549796
TMSB4X|88496|RI	-3.45296	0.63474	0.490395	0.821573	0.000554477
PLCB2|29965|ES	-3.44737	0.631318	0.486051	0.820002	0.000566079
PTS|18764|ES	-3.43949	0.637123	0.492789	0.82373	0.000582821
SCD5|69716|AT	-3.41897	0.658277	0.517975	0.836581	0.000628587
CYB5R2|14205|AP	-3.41388	0.631399	0.484904	0.822153	0.000640451
IQCA1|58093|ES	-3.40961	0.560693	0.402053	0.781928	0.000650566
ZNF407|45821|AT	-3.4025	0.661469	0.521335	0.839272	0.000667714
ELP2|45235|ES	-3.39919	0.721748	0.598042	0.871044	0.000675868
DENND3|85329|ES	-3.39029	0.615275	0.464652	0.814724	0.000698189
LUC7L|32849|AD	3.37964	1.9033	1.31042	2.76441	0.000725814
RAP1A|4176|AP	3.37945	1.92008	1.31524	2.80307	0.000726316
USP38|70697|AT	-3.37187	0.638681	0.492154	0.828831	0.00074659
CENPM|62469|ES	-3.36965	0.601788	0.447874	0.808594	0.00075263
MORF4L2|89771|ES	-3.36825	0.561444	0.401263	0.785568	0.000756476
STXBP5|78057|ES	3.34286	1.842	1.2875	2.63532	0.000829183
LONP1|46920|RI	-3.33848	0.810544	0.716508	0.916922	0.000842366
SHROOM4|89138|AP	-3.31751	0.482113	0.313297	0.741895	0.000908233
S100A5|7710|AP	-3.31731	0.559391	0.396879	0.788448	0.000908898
ATG13|15597|AA	-3.31476	0.492605	0.324099	0.74872	0.000917228
VPS13D|706|AP	3.30768	1.79297	1.26858	2.53413	0.000940709
NSL1|9746|ES	3.29972	1.928	1.30545	2.84743	0.00096782
NAT9|43295|ES	-3.27533	0.524728	0.356732	0.771838	0.0010554
FN1|57397|ES	3.26982	2.13482	1.355	3.36344	0.00107616
MMADHC|55560|AP	-3.26461	0.657502	0.511174	0.845718	0.00109613
CYB5R2|14204|AP	3.26334	1.57419	1.19868	2.06733	0.00110107
CASP8|56824|ES	-3.24882	0.611908	0.454985	0.822954	0.00115886
ERG|60587|AP	3.24052	1.50986	1.17682	1.93714	0.00119311
SEPT11|69616|AT	-3.23868	0.538431	0.370184	0.783147	0.00120085
VPS13D|704|AP	-3.23742	0.416308	0.244909	0.707659	0.00120614
IL1R1|54773|AP	3.23286	1.88826	1.28439	2.77606	0.00122556
NFATC1|46245|ES	-3.23241	0.759729	0.643126	0.897472	0.00122753
ARMCX4|89644|AP	3.22697	1.45027	1.15715	1.81763	0.00125107
ATP5C1|10726|ES	-3.2255	0.662153	0.515423	0.850653	0.00125754
TMEM161B|72731|AT	-3.2235	0.461798	0.28869	0.738708	0.00126633
TMEM161B|72730|AT	3.22346	2.16544	1.3537	3.46392	0.00126653
ANK3|11842|AP	-3.20812	0.575705	0.410862	0.806683	0.00133607
LIPT1|54676|ES	3.19816	1.75528	1.24337	2.47794	0.00138306
ZNF223|50275|ES	3.18842	1.7003	1.22693	2.35631	0.00143055
SMIM12|1697|AP	-3.17093	0.563852	0.395694	0.803472	0.00151951
CDK11A|214|AD	3.15911	1.78669	1.24645	2.56108	0.00158249
MAGIX|89091|ES	-3.15027	0.597462	0.43365	0.823153	0.00163119
PCGF3|68403|AA	-3.14665	0.655499	0.503871	0.852755	0.00165152
PLK3|2578|ES	-3.14233	0.57724	0.409739	0.813215	0.00167609
FAM65B|75542|AT	-3.14194	0.530613	0.357349	0.787886	0.0016783
LUC7L|32850|ES	3.13756	1.75538	1.23514	2.49474	0.00170361
COQ2|69778|ES	-3.13746	0.599099	0.435013	0.825077	0.00170418
TM4SF18|67218|AP	-3.13171	0.601871	0.438033	0.826989	0.00173791
FN1|57396|ES	3.12745	1.80487	1.24662	2.61313	0.00176329
PSMC3IP|41080|AD	3.1251	1.56476	1.18167	2.07205	0.00177742
INADL|3238|AT	3.1188	1.51971	1.16825	1.97689	0.00181587
EIF3E|84876|ES	-3.11842	0.607734	0.444401	0.831098	0.00181826
SMAP1|76647|ES	3.1179	1.69268	1.21587	2.35646	0.00182146
ARHGEF26|67332|AA	-3.10877	0.679164	0.532159	0.866779	0.00187866
USP36|43913|AT	-3.10787	0.530795	0.356003	0.791408	0.00188438
SOX7|82607|AP	-3.1051	0.486761	0.308992	0.766804	0.00190212
RBCK1|58452|AD	-3.06258	0.587154	0.417599	0.825551	0.00219437
CCDC90B|18069|AD	3.05704	1.8256	1.24111	2.68536	0.00223538
NAPA|50659|ES	-3.05149	0.476189	0.295677	0.766903	0.00227707
PHF19|87399|AP	-3.04424	0.513889	0.334749	0.788895	0.00233266
ELMO1|79267|AP	-3.02965	0.504025	0.323564	0.785134	0.00244834
CREB1|57176|AT	-3.02535	0.555359	0.3794	0.812926	0.00248343
CABIN1|61387|AP	3.02278	2.47425	1.3751	4.45197	0.00250465
SPTBN4|49912|AT	3.02007	2.16346	1.31113	3.56988	0.00252715
ELMO1|79266|AP	3.01526	1.87962	1.24715	2.83282	0.00256761
USP15|22830|ES	3.01117	2.02207	1.27866	3.19771	0.0026024
ACOT8|59626|ES	3.00462	1.57789	1.17184	2.12465	0.00265914
SPATA9|72817|AT	-3.00368	0.55212	0.374718	0.813508	0.00266736
ZNF415|51674|ES	3.00366	1.81988	1.23128	2.68984	0.00266756
AGR2|78873|AD	3.00318	1.62065	1.1826	2.22094	0.00267178
ZDHHC4|78750|ES	3.00274	1.73236	1.21024	2.47973	0.00267565
SOX7|82608|AP	3.00065	1.97221	1.2656	3.07333	0.00269402
CITED1|89450|AP	2.99928	1.61541	1.1808	2.21	0.00270618
FBXW7|70849|AP	-2.99795	0.486394	0.303635	0.779158	0.00271805
AGO3|1741|AT	-2.99733	0.551778	0.374027	0.814002	0.00272358
MORF4L2|89775|ES	-2.99473	0.603311	0.433423	0.83979	0.00274691
MLX|41073|AD	2.98516	1.76914	1.21644	2.57296	0.00283428
CEP57|18385|AP	-2.98475	0.738041	0.604581	0.900963	0.00283811
PAM16|33651|AT	-2.98203	0.541883	0.362253	0.810584	0.00286344
PAM16|33652|AT	2.982	1.8454	1.23367	2.76046	0.00286376
STXBP2|47122|AP	-2.97976	0.576106	0.40084	0.828007	0.00288473
SCN1B|49017|AA	2.9787	2.26743	1.32311	3.88574	0.00289473
GUSB|79857|ES	-2.97717	0.717051	0.576042	0.892578	0.00290924
DTNA|45112|ES	-2.97402	0.38533	0.205534	0.722405	0.00293926
GALK1|43494|AT	-2.97083	0.607295	0.437019	0.843916	0.00297
SNX17|52998|ES	-2.96583	0.755431	0.627624	0.909263	0.0030187
MYO5C|30648|ES	-2.96388	0.630205	0.464389	0.855227	0.00303789
KANK2|47641|AA	2.95712	1.39955	1.12002	1.74883	0.00310524
ADAMTSL1|85950|AT	2.95134	1.4408	1.13051	1.83624	0.00316399
PUS1|25231|AD	-2.94918	0.638477	0.473858	0.860284	0.00318622
CABIN1|61386|AP	-2.9479	0.151737	0.0433136	0.531565	0.00319939
PHPT1|88225|ES	2.94419	1.62025	1.17507	2.2341	0.00323804
IRF7|13720|RI	2.93915	1.83383	1.22388	2.74777	0.00329118
TARBP2|22086|ES	-2.93849	0.620587	0.451443	0.853105	0.0032981
PLEKHA5|20649|ES	2.93784	1.29722	1.09048	1.54316	0.00330504
SYTL3|78285|ES	-2.93306	0.630574	0.463355	0.858141	0.00335638
NFYC|2019|AA	2.92696	1.68079	1.18715	2.37971	0.00342289
SEC31A|69731|ES	-2.92115	0.610967	0.43898	0.850336	0.00348746
IFT74|86038|AP	2.91568	2.15678	1.28652	3.61572	0.00354915
PRPSAP2|39673|ES	-2.89695	0.644832	0.479209	0.867696	0.00376809
EMC3|63298|AT	-2.89692	0.597519	0.421734	0.846574	0.00376849
TTC9C|16416|ES	2.89475	1.58943	1.16141	2.1752	0.00379463
BOP1|85554|RI	2.89423	1.46841	1.13203	1.90473	0.00380092
IDH3G|90494|RI	2.88393	1.83296	1.21425	2.76691	0.0039275
FAM86C1|17437|ES	2.87993	1.71189	1.18736	2.46814	0.00397762
CBWD1|85691|ES	-2.87732	0.58726	0.40866	0.843913	0.00401069
UBAC2|26180|ES	-2.877	0.758236	0.627944	0.915563	0.0040148
IWS1|55221|ES	-2.87636	0.719149	0.574452	0.900291	0.00402292
PAM|72901|ES	-2.8698	0.523299	0.336254	0.814391	0.00410728
TOP3B|61268|AD	2.86931	1.53374	1.14517	2.05417	0.00411369
LRRC23|19994|AP	-2.86811	0.467825	0.278375	0.786207	0.00412937
TTLL5|28518|AT	-2.85849	0.620148	0.446907	0.860546	0.00425666
EIF4E|70009|AP	2.85783	1.60248	1.15969	2.21435	0.00426551
ZSCAN30|45156|AA	2.85749	1.53871	1.14495	2.06789	0.00427009
ZBTB45|52479|AD	2.84394	1.70005	1.17933	2.4507	0.00445596
IFIH1|55768|AT	-2.84294	0.610114	0.43398	0.857733	0.00447
IFIH1|55767|AT	2.84294	1.63904	1.16586	2.30425	0.00447001
EIF3E|84875|ES	-2.83557	0.592659	0.412825	0.850831	0.0045744
ATP2A2|24418|RI	-2.83426	0.756271	0.623419	0.917435	0.00459324
LEF1|70290|AT	-2.83425	0.613238	0.437289	0.859983	0.00459338
C11orf80|17121|AA	2.83141	2.01091	1.23987	3.26143	0.00463439
YAF2|21146|ES	2.83075	1.29388	1.08248	1.54657	0.00464391
CIRBP|46427|AA	-2.83003	0.614308	0.43836	0.860877	0.00465432
PAM|72902|ES	-2.82959	0.511923	0.321944	0.814009	0.00466082
C19orf44|48172|AA	-2.82853	0.737648	0.597418	0.910793	0.00467617
TSR1|38388|AD	-2.82594	0.597044	0.417496	0.853807	0.00471416
METTL21A|57191|AT	2.82505	1.84006	1.2053	2.80909	0.00472733
TMEM134|17233|AA	2.81879	1.58231	1.15006	2.17704	0.00482052
RPS6KC1|9781|RI	2.81807	1.45323	1.12055	1.88469	0.00483136
IFT74|86040|AP	-2.81397	0.470568	0.278356	0.795509	0.0048934
NDRG2|26511|ES	2.80939	1.56097	1.14413	2.1297	0.00496347
HOXB3|42197|AT	2.80766	1.8175	1.19768	2.75807	0.00499031
USP4|64851|AT	2.80548	1.71776	1.1771	2.50675	0.00502422
MKNK2|46567|AT	-2.80316	0.631754	0.458239	0.870972	0.00506045
TJP2|86531|AP	2.80239	1.5766	1.14667	2.16773	0.00507256
EMC9|26859|RI	2.79753	1.89118	1.21019	2.95538	0.00514951
C12orf57|20020|AD	-2.79203	0.575773	0.390798	0.848303	0.0052378
TMUB1|82347|RI	-2.79024	0.5927	0.410455	0.855862	0.00526686
ZNF384|19927|AD	2.7884	1.60529	1.15099	2.23891	0.00529698
MCRS1|21591|ES	2.78602	1.6186	1.15348	2.27128	0.00533596
RBM38|59898|ES	-2.78045	0.567248	0.38037	0.845942	0.00542836
ZNF438|11137|ES	2.77734	1.52612	1.13248	2.05659	0.00548053
ANK3|11843|AP	2.77382	1.6336	1.15488	2.31075	0.00554027
ZNF205|33452|AA	-2.76902	0.522178	0.329675	0.827088	0.00562246
PIGG|68356|AT	-2.7639	0.521872	0.329064	0.827652	0.00571154
PIGG|68354|AT	2.76389	1.91618	1.20823	3.03892	0.00571167
ZNF329|52413|RI	-2.76386	0.644403	0.471871	0.880019	0.00571227
SNX3|77149|AD	-2.76164	0.561768	0.373091	0.845861	0.00575114
CD320|47212|ES	2.75909	2.36757	1.28354	4.36711	0.00579634
DPH6|29892|AT	-2.75631	0.579057	0.392642	0.853977	0.00584574
DPH6|29893|AT	2.7563	1.72693	1.17099	2.54681	0.00584586
FAM173B|71547|ES	-2.74797	0.621134	0.442258	0.872357	0.0059966
IL32|33385|RI	2.74764	1.69182	1.16269	2.46175	0.00600251
SLC44A5|3481|AT	-2.74694	0.611582	0.430615	0.868603	0.00601549
GUCD1|61412|ES	-2.74282	0.643854	0.470057	0.88191	0.0060914
UBE2W|84194|ES	-2.74248	0.577104	0.389609	0.854827	0.00609776
STAG2|90031|AP	2.73923	1.69641	1.16224	2.47607	0.00615833
CCDC120|89057|AP	2.73501	1.65859	1.15417	2.38348	0.00623785
LAT2|80066|ES	-2.73443	0.839173	0.740065	0.951552	0.00624875
CKMT2|72660|ES	2.72825	1.55983	1.13337	2.14677	0.00636713
TM9SF1|26891|AP	-2.72784	0.527611	0.333269	0.83528	0.00637501
RRM1|14037|ES	-2.72752	0.76967	0.637683	0.928977	0.00638123
SEMA4B|32468|AP	2.72695	1.57554	1.13639	2.18439	0.00639237
CXorf23|88651|ES	2.71649	1.29396	1.07441	1.55838	0.00659781
PARP9|66442|AT	-2.71397	0.617693	0.436188	0.874725	0.00664821
GTPBP10|80390|ES	-2.71264	0.676512	0.510088	0.897236	0.00667491
MED8|2172|AA	2.70901	1.30182	1.07566	1.57553	0.00674836
MKL2|34070|AT	-2.70886	0.702307	0.543856	0.906923	0.00675142
FBXO7|61931|AP	-2.70688	0.529447	0.33408	0.839062	0.00679194
FBXO7|61930|AP	2.70688	1.88877	1.19181	2.9933	0.00679196
MUTYH|2650|ES	-2.70498	0.657968	0.485825	0.891106	0.00683082
FLAD1|7863|AT	-2.70483	0.463422	0.265423	0.809124	0.00683389
HNRNPA2B1|79039|ES	2.70429	1.71514	1.16008	2.53577	0.00684495
FOXK2|44408|ES	2.70344	1.68143	1.15362	2.45071	0.00686267
TIMM10B|14145|AT	-2.70043	0.57766	0.387878	0.860299	0.0069249
UBBP4|39829|RI	-2.69398	0.547077	0.352753	0.848452	0.00706044
TTLL3|63199|AP	-2.69017	0.612	0.427943	0.87522	0.00714164
SLC39A1|7765|AP	2.6886	1.40085	1.09565	1.79106	0.00717519
COMMD5|85672|AP	2.68613	1.81906	1.17557	2.8148	0.00722847
COMMD5|85671|AP	-2.68613	0.549738	0.355269	0.850656	0.00722848
ADAMTSL1|85946|AT	-2.67783	0.637605	0.458668	0.886349	0.00741014
PPFIBP1|20888|AT	-2.67348	0.638444	0.459469	0.887135	0.00750688
NDUFA7|47217|AT	-2.67317	0.574528	0.382682	0.862549	0.00751376
TCF3|46537|RI	-2.6697	0.56331	0.369622	0.858493	0.00759202
FBXL12|47431|RI	2.66802	1.55059	1.12345	2.14012	0.00763
RGS6|28206|AT	2.66671	1.93546	1.19126	3.14459	0.00765978
SFTA3|27259|ES	2.6638	1.55254	1.12325	2.1459	0.00772641
MKL2|34066|AP	-2.66245	0.379357	0.185851	0.774342	0.00775751
RPLP0|24727|AA	-2.66147	0.546408	0.350121	0.852737	0.00778008
TSPAN4|13794|AP	2.6589	1.64382	1.13957	2.37119	0.00783969
TPM3|7789|AT	-2.65733	0.750005	0.606619	0.927284	0.00787622
FBXL20|40641|AT	-2.65545	0.482144	0.281406	0.826079	0.00792032
FBXL20|40642|AT	2.65515	2.07389	1.21044	3.55328	0.0079272
BAIAP2|44102|ES	-2.65508	0.494297	0.293827	0.831543	0.00792903
ADCK5|85593|RI	2.65473	1.51229	1.11433	2.05237	0.00793711
NWD1|48207|AD	-2.65327	0.605497	0.417983	0.877133	0.00797169
ERLIN2|83343|AP	2.64851	2.0591	1.20656	3.51403	0.00808471
PRICKLE4|76139|AA	-2.64851	0.561142	0.365915	0.860529	0.00808485
RNH1|13672|AA	-2.64847	0.61734	0.432021	0.882153	0.00808571
MTUS1|82815|AP	2.64808	2.00236	1.19773	3.34754	0.00809498
DZIP3|66036|ES	-2.64799	0.764694	0.626973	0.932667	0.00809723
FGFR1|83430|ES	-2.64598	0.561382	0.366038	0.860976	0.00814543
MAGI1|65529|AT	-2.64221	0.55624	0.359998	0.859457	0.00823669
FANCD2|63305|AT	2.63993	1.7154	1.14912	2.56075	0.00829225
GGT2|121589|ES	2.63938	1.81898	1.1665	2.83642	0.00830573
TRIM11|10208|AT	-2.63789	0.624511	0.440175	0.886043	0.00834242
ARL6IP4|25034|AD	2.63704	1.37596	1.0854	1.74431	0.00836323
PCNA|58649|AP	-2.63588	0.564466	0.368946	0.8636	0.00839185
MAP9|70916|AA	-2.63554	0.734833	0.584356	0.924059	0.00840038
PTK2B|83155|AT	-2.63157	0.609906	0.422016	0.881449	0.00849922
LRP2BP|71337|AP	-2.63151	0.587045	0.394799	0.872904	0.0085007
LOXL3|54112|ES	-2.63132	0.652173	0.47434	0.896678	0.00850537
SMAGP|21836|RI	-2.62963	0.637822	0.456178	0.891794	0.00854778
FAM86B1|82688|ES	2.6259	1.78622	1.15849	2.7541	0.00864203
ACOT9|88692|AT	-2.6258	0.605699	0.416608	0.880615	0.00864461
DTX2|80174|ES	-2.62541	0.525592	0.325164	0.84956	0.0086544
LYVE1|14359|ES	-2.62449	0.789652	0.661974	0.941956	0.00867783
MFF|57806|ES	-2.62413	0.521006	0.320149	0.847878	0.00868711
SNX15|16730|ES	-2.6172	0.65303	0.474614	0.898516	0.00886548
CUL4A|26367|AP	-2.61581	0.58323	0.389394	0.873556	0.00890166
FAM185A|81137|AD	-2.61579	0.554299	0.356235	0.862486	0.00890215
PCNXL4|27767|AT	-2.61426	0.598796	0.407663	0.879544	0.00894204
ARL13B|65700|ES	-2.61198	0.61494	0.42695	0.885701	0.00900196
TMEM232|72938|ES	2.61136	1.78764	1.15593	2.76459	0.00901826
CYP3A5|80710|AT	-2.61081	0.639726	0.457458	0.894616	0.0090329
NMRAL1|33737|AD	-2.6108	0.596405	0.40461	0.879115	0.00903311
FAM193A|68579|ES	2.60881	1.51245	1.10838	2.06382	0.00908563
MAGED2|89250|RI	2.60841	1.70872	1.14246	2.55565	0.00909649
ZNF720|36292|AD	2.60446	1.44476	1.09532	1.90566	0.00920195
VMA21|90366|AP	-2.60247	0.648515	0.468031	0.8986	0.0092555
TG|319464|ES	2.60205	1.81504	1.15847	2.84374	0.00926687
ABLIM2|68748|AA	-2.60133	0.600358	0.408747	0.881793	0.00928629
EFCAB6|62586|AT	-2.59923	0.719776	0.561716	0.922314	0.00934341
SPATA13|25474|AP	2.59909	2.3617	1.23531	4.51517	0.00934717
IL1R1|54771|AP	-2.59837	0.582908	0.387964	0.875809	0.00936681
TSPAN14|12373|ES	-2.59445	0.84597	0.745548	0.959919	0.00947433
ARMC6|48572|ES	2.59433	2.83211	1.28988	6.21827	0.00947749
SFTA3|121940|ES	2.59262	1.58318	1.11864	2.24063	0.00952491
ARHGEF26|67329|AP	-2.58704	0.534125	0.332126	0.85898	0.00968046
TXN2|62049|AP	2.58445	1.81511	1.15494	2.85263	0.00975338
TXN2|62048|AP	-2.58442	0.550934	0.350554	0.865853	0.00975442
KLC1|29487|AD	-2.5817	0.554933	0.354874	0.867774	0.00983148
MUTYH|2652|ES	-2.5808	0.687238	0.516892	0.913724	0.00985729
MTA3|53367|AT	-2.58048	0.53525	0.332955	0.860453	0.0098662
MANBAL|59340|ES	2.58011	1.69105	1.13459	2.52042	0.00987698
PEX26|61024|RI	-2.5797	0.553703	0.353369	0.867614	0.00988875
PTPRE|13459|AP	2.57694	1.47617	1.09773	1.98508	0.00996779
FASTK|82341|ES	2.57532	2.4651	1.24059	4.89825	0.0100146
SIX5|95264|AA	2.57164	1.896	1.16435	3.08739	0.0101219
MSANTD1|68631|AT	2.56692	1.62229	1.12121	2.34731	0.0102605
RAD23B|87147|AP	-2.56583	0.49612	0.290439	0.847459	0.0102928
ABCB8|82291|AD	2.54949	1.4964	1.09768	2.03995	0.010788
AVL9|79198|ES	-2.54765	0.629208	0.440557	0.898642	0.0108452
PHLDB2|66063|AT	-2.54749	0.678796	0.50383	0.914522	0.0108502
TMEM126B|18123|ES	2.54645	1.61222	1.11628	2.3285	0.0108824
ZMIZ2|79561|AA	-2.54601	0.568154	0.367663	0.877976	0.0108962
GGT1|61437|AA	-2.54372	0.493215	0.286099	0.850267	0.010968
CACNB3|21470|AP	-2.54207	0.464335	0.257012	0.838897	0.0110199
KRIT1|80426|ES	-2.54145	0.70769	0.542054	0.923941	0.0110394
FAM71D|28041|AT	2.54104	1.78471	1.14163	2.79002	0.0110525
FADS1|16298|AP	-2.53967	0.58168	0.382896	0.883663	0.0110957
FAM49B|85136|AP	2.53888	1.63459	1.11857	2.38867	0.0111208
TASP1|58706|ES	-2.53594	0.722461	0.561947	0.928824	0.0112147
EVA1C|60349|ES	2.53489	2.63071	1.2453	5.55739	0.0112483
C18orf21|45196|RI	2.53269	1.53027	1.10099	2.12694	0.0113192
AHNAK|16349|ES	-2.53167	0.65033	0.466086	0.907405	0.011352
RANBP1|61139|AA	2.52971	1.86794	1.15111	3.03115	0.0114158
CDK2AP1|25064|AP	-2.52789	0.703203	0.535202	0.923942	0.011475
ITGB1BP1|52625|ES	-2.52594	0.486566	0.278217	0.850941	0.011539
ST7L|4209|ES	-2.5233	0.43153	0.224651	0.828924	0.0116259
C19orf66|47453|ES	2.52228	1.68996	1.12409	2.54067	0.0116596
C16orf93|94142|ES	2.52212	1.5666	1.10523	2.22056	0.0116648
ELMO2|59685|AA	-2.52159	0.543686	0.338565	0.873081	0.0116825
CREBZF|18139|RI	2.51868	1.71874	1.12766	2.61965	0.0117795
ASMTL|88387|AP	-2.51794	0.625228	0.433785	0.901161	0.0118045
RAMP2|41122|ES	-2.5153	0.337177	0.14453	0.78661	0.0118933
EFEMP2|16933|ES	2.51379	2.69874	1.24449	5.85233	0.011944
CD9|19819|AP	2.51365	1.6389	1.11496	2.40903	0.0119489
BCAS3|42871|ES	-2.50942	0.579345	0.378252	0.887346	0.0120928
ETFA|31944|ES	-2.5061	0.535532	0.328606	0.872763	0.012207
NUPL2|78960|AT	2.5044	1.6222	1.1109	2.36884	0.0122658
ZMIZ1|12300|ES	2.50312	1.70084	1.12215	2.57796	0.0123104
NRG1|83314|AT	-2.5029	0.518031	0.30951	0.867036	0.0123179
SERPINA1|29123|AA	-2.50285	0.699286	0.528451	0.925347	0.0123198
AGAP3|82351|AT	-2.5016	0.609847	0.413947	0.898457	0.0123635
HAS3|37254|AT	-2.50025	0.528464	0.320542	0.871255	0.0124105
EVL|29241|AP	-2.50024	0.594398	0.395343	0.893676	0.0124108
CCAR2|83036|AP	-2.50024	0.692893	0.519712	0.923782	0.0124109
CCAR2|83035|AP	2.50024	1.44322	1.08251	1.92414	0.0124109
METTL21A|57189|AT	-2.49983	0.569508	0.36627	0.885517	0.0124252
PANK1|12493|AP	-2.49901	0.503862	0.294331	0.862557	0.0124541
ARHGEF26|67328|AP	2.49364	1.82359	1.13721	2.92424	0.0126441
ZNF263|33514|ES	-2.49117	0.605872	0.408476	0.898661	0.0127322
ANKRD26|11054|AP	2.48914	1.95483	1.15316	3.31382	0.0128052
CCPG1|30722|AP	-2.48834	0.607502	0.410258	0.899577	0.0128341
ACAD8|19554|ES	-2.48761	0.630894	0.438879	0.906919	0.0128603
PRPSAP2|39671|ES	-2.4875	0.602694	0.404417	0.898182	0.0128645
DDX11|20980|ES	-2.48684	0.777947	0.638269	0.948191	0.0128884
MRI1|95017|ES	2.48656	1.84132	1.13802	2.97928	0.0128984
PADI4|852|AT	-2.48626	0.615156	0.419409	0.902261	0.0129094
NDUFAF6|84599|AD	2.48599	1.73031	1.12302	2.666	0.0129191
TMEM79|8218|AP	2.48239	1.73549	1.12302	2.68199	0.0130506
ZMYND8|59712|ES	-2.48194	0.562594	0.357213	0.886061	0.0130669
RPS6|214602|AA	2.48192	1.5941	1.10304	2.30377	0.0130675
TMEM79|8217|AP	-2.47897	0.576906	0.373444	0.891218	0.0131762
TMEM44|68154|AP	2.47657	1.78063	1.1279	2.81112	0.0132651
PUS1|25229|AD	-2.47015	0.661742	0.476884	0.918258	0.0135055
APH1A|7444|RI	2.46002	1.63673	1.10534	2.42359	0.0138929
PCK2|26813|AP	-2.45794	0.716469	0.549202	0.934681	0.0139737
PAM|72899|ES	-2.45277	0.520433	0.308828	0.877027	0.0141763
PSEN2|10024|AP	-2.45257	0.702581	0.529888	0.931555	0.014184
RAD51|30018|ES	-2.44868	0.713589	0.544685	0.934869	0.0143382
CAD|52954|ES	-2.44548	0.682982	0.503146	0.927096	0.0144661
GAS7|39265|ES	-2.44428	0.767668	0.62101	0.94896	0.0145143
ARRB2|38574|ES	-2.44262	0.777745	0.63569	0.951546	0.0145811
COL16A1|1493|ES	2.44009	1.72907	1.11377	2.6843	0.0146835
ALDH1A3|32741|AT	-2.43888	0.682207	0.501702	0.927655	0.0147327
CXorf40A|90314|AD	-2.43852	0.483313	0.269418	0.867022	0.0147475
PTBP1|46321|ES	-2.43852	0.721789	0.555402	0.938023	0.0147476
PTGR2|28317|AD	2.43833	1.67466	1.10645	2.53467	0.0147552
NT5C3A|79207|AP	-2.43816	0.46507	0.251331	0.860579	0.0147624
CCDC148|55661|AT	2.4362	1.73377	1.11357	2.69939	0.0148423
ZNF222|50267|ES	-2.43324	0.69021	0.512014	0.930424	0.0149642
SERF1A|72415|AT	-2.43243	0.595621	0.392328	0.904256	0.014998
NKX2-1|102505|AA	2.43167	1.81269	1.12231	2.92777	0.0150293
SORT1|4009|AP	2.42939	1.52675	1.0852	2.14796	0.0151244
METTL21A|57190|AT	-2.42898	0.50092	0.286754	0.87504	0.0151414
SLC36A1|74171|AT	-2.42763	0.653182	0.463128	0.921229	0.0151978
RCAN2|76415|AP	2.427	1.52359	1.0844	2.14064	0.0152243
CAV1|81536|AD	2.42644	1.61871	1.09701	2.3885	0.0152477
KCNJ11|14528|AP	-2.42633	0.643376	0.450552	0.918723	0.0152522
UBALD1|33778|AD	-2.42625	0.626324	0.429191	0.914004	0.0152558
CNRIP1|53837|AT	-2.42552	0.582189	0.376029	0.901377	0.0152865
SUMF2|79803|ES	-2.42471	0.620425	0.421808	0.912566	0.0153205
RBM6|64939|ES	2.42332	1.89866	1.13042	3.18899	0.0153793
ABCC9|20715|AT	-2.42184	0.677926	0.494949	0.928548	0.0154423
CDK2AP2|17244|AD	2.41628	1.57384	1.08942	2.27366	0.01568
ATG16L2|17663|ES	-2.41623	0.849155	0.743675	0.969595	0.0156823
GOLGA7|83514|AD	-2.41258	0.627125	0.429265	0.916183	0.0158401
VAV3|3931|AT	-2.40811	0.632342	0.435458	0.918243	0.0160354
TACC2|13341|ES	2.40766	1.66037	1.09887	2.50878	0.0160551
NKX2-1|102506|ES	2.40737	1.55515	1.08553	2.22795	0.016068
GPATCH2L|28540|AT	2.40718	1.54129	1.08369	2.1921	0.0160763
C2orf68|54309|AT	2.40667	1.86901	1.12309	3.11034	0.0160989
GPR162|19974|ES	-2.40598	0.716696	0.546371	0.940118	0.0161291
CPNE1|59196|ES	-2.40538	0.771865	0.62504	0.953181	0.0161555
PIGT|59561|ES	-2.40504	0.621605	0.421931	0.915773	0.0161706
MTUS1|82818|AP	-2.40466	0.538901	0.32559	0.891965	0.0161875
GRAP|39686|AP	-2.40417	0.805228	0.67487	0.960765	0.0162093
ARID4A|27700|ES	-2.40195	0.741934	0.581547	0.946554	0.0163077
FDPS|8074|AA	-2.40174	0.514275	0.298892	0.884865	0.0163172
MSMO1|71042|ES	-2.40035	0.770639	0.622961	0.953324	0.0163793
YAF2|21104|AT	2.39868	1.5963	1.08931	2.33927	0.0164542
ZSCAN31|75728|AP	2.39726	1.74588	1.107	2.75347	0.0165181
AURKAIP1|150|RI	2.39651	1.56731	1.0853	2.26339	0.0165521
TSTD1|8525|RI	2.39483	1.49424	1.07565	2.07571	0.016628
SETD5|63091|ES	-2.39458	0.527772	0.312801	0.89048	0.0166396
SPTAN1|87770|ES	-2.39163	0.609628	0.406372	0.914548	0.0167739
HCFC1R1|33353|AA	-2.39133	0.537971	0.323658	0.894195	0.0167873
KIAA0226L|25827|AP	-2.38493	0.638205	0.441239	0.923095	0.0170825
MPPE1|44651|ES	-2.3839	0.626151	0.426104	0.920116	0.0171302
THOC7|65512|ES	2.38167	2.03034	1.1336	3.63646	0.0172346
TMEM106A|41700|RI	-2.38093	0.625188	0.424705	0.920308	0.017269
SFTA3|121942|ES	2.3798	1.7399	1.10264	2.74548	0.017322
ZDHHC4|78753|AD	2.37338	1.61752	1.08737	2.40615	0.0176262
ERG|60589|AP	-2.37137	0.686191	0.502649	0.936753	0.0177222
TSEN34|51810|AD	-2.36889	0.689243	0.506577	0.937776	0.0178415
CCDC53|24023|ES	2.36854	1.32953	1.05036	1.68291	0.0178586
ZNF655|80688|ES	2.36601	1.48722	1.07049	2.06617	0.0179809
ZSCAN18|52406|AD	2.3646	1.6676	1.09145	2.54787	0.0180497
DENND1B|9304|AT	-2.36454	0.386257	0.175566	0.849795	0.0180525
NR4A2|55613|AP	-2.3641	0.551716	0.336965	0.903331	0.0180738
CCDC124|48385|AP	-2.36298	0.626755	0.425403	0.923409	0.0181288
HSFX2|90316|ES	-2.36283	0.623651	0.421547	0.922651	0.018136
HNRNPUL1|50036|AA	-2.36281	0.547271	0.331925	0.90233	0.0181372
ZNF517|85650|AT	2.36218	1.7437	1.0993	2.76583	0.0181676
SSBP1|82055|AD	2.36122	1.47884	1.06875	2.04627	0.0182147
KBTBD3|18556|AT	-2.36056	0.720411	0.548694	0.945869	0.0182474
ITFG2|19715|AT	-2.35883	0.655759	0.461824	0.931134	0.0183326
PAK6|29958|AP	2.35815	1.66161	1.08953	2.53409	0.018366
CENPK|72213|AT	2.35714	1.68338	1.09172	2.59568	0.0184164
KCNH6|42934|AT	2.3569	1.95772	1.11979	3.42269	0.0184283
NVL|9944|ES	2.35472	1.37684	1.05507	1.79674	0.0185368
TRPT1|16581|ES	-2.35378	0.549712	0.334002	0.904735	0.0185836
TMEM44|68155|AP	-2.35257	0.573178	0.36051	0.911302	0.0186441
ZNF331|51722|AP	-2.35209	0.374919	0.165541	0.84912	0.0186681
TMC6|43757|AT	2.34801	1.64489	1.08573	2.49203	0.0188739
SETD4|60518|ES	2.34771	1.59954	1.08067	2.36756	0.0188893
CTNND1|15935|ES	2.34613	1.65624	1.08659	2.52453	0.0189694
SMPD1|14103|AD	-2.34575	0.662739	0.469966	0.934583	0.0189889
SH2B1|35880|ES	-2.34527	0.7373	0.571522	0.951164	0.0190134
NDUFAF6|84598|ES	2.34508	1.74229	1.09546	2.77105	0.019023
SLC25A19|43434|ES	2.34314	1.77398	1.09827	2.8654	0.019122
SIRT3|13596|AD	2.34139	1.59388	1.0789	2.35466	0.0192122
STAU2|84165|ES	-2.34048	0.778077	0.630612	0.960024	0.0192588
LCN6|88203|AP	2.34029	1.74168	1.09436	2.7719	0.019269
ZNF701|51473|ES	2.33928	1.67662	1.08741	2.58509	0.0193207
EEF1E1|75283|AT	2.33797	1.62722	1.0819	2.44741	0.0193889
PAM|72898|ES	-2.33674	0.6003	0.391266	0.92101	0.0194529
TOLLIP|13825|AP	-2.33643	0.790189	0.648546	0.962768	0.0194689
MRPL27|42369|AP	2.33502	1.56794	1.07491	2.28709	0.0195425
UBE2V1|59758|ES	-2.33439	0.817348	0.690023	0.968167	0.0195752
SRP68|43546|AP	-2.33422	0.601639	0.392692	0.921764	0.0195841
COPS3|39475|AA	2.33414	1.52019	1.06945	2.1609	0.0195882
SPI1|15730|ES	-2.33276	0.781829	0.635777	0.961431	0.0196607
SMARCB1|61329|AD	-2.3296	0.522932	0.303085	0.902247	0.0198271
PSEN2|10023|AP	2.32939	1.40876	1.05586	1.87962	0.0198385
MKNK1|2815|AD	-2.3287	0.568983	0.353979	0.91458	0.0198752
NCBP2|68272|AD	2.32864	1.62329	1.07972	2.44052	0.0198782
PBX1|8787|AT	-2.32604	0.647954	0.449519	0.933986	0.0200162
SIPA1L1|28199|ES	2.32546	1.42846	1.05765	1.92929	0.0200471
WDR45|89077|AA	2.32501	1.50637	1.06644	2.12779	0.0200716
PGS1|43874|AA	-2.32179	0.689308	0.50351	0.943666	0.0202443
ACOT7|391|AP	-2.32179	0.581791	0.368292	0.919055	0.0202443
VAMP8|54289|AP	-2.3212	0.649837	0.451586	0.93512	0.0202759
FRMD3|86681|AP	-2.31922	0.697869	0.51493	0.945801	0.020383
SERPINA1|29104|RI	-2.31816	0.765314	0.610419	0.959513	0.0204404
IQCK|34333|AT	2.31798	1.54448	1.06944	2.23051	0.0204503
G3BP1|74194|AA	2.3179	1.87299	1.10176	3.18408	0.0204546
ARMCX4|89650|RI	2.3169	1.54126	1.06892	2.22232	0.0205092
AKAP13|32349|AT	-2.31663	0.664211	0.469862	0.938949	0.0205237
RGS11|32858|AT	-2.31627	0.566234	0.349936	0.916228	0.0205434
SESN1|77156|AP	-2.31459	0.597568	0.386399	0.924144	0.0206353
NSD1|74743|RI	-2.31411	0.506739	0.284936	0.9012	0.0206617
JKAMP|27751|AA	2.31406	1.83471	1.09731	3.06762	0.0206646
RBM6|64943|ES	-2.31302	0.757783	0.599068	0.958548	0.0207217
ZNF302|48984|ES	-2.31239	0.75434	0.59401	0.957944	0.0207562
EMP1|20539|ES	-2.31187	0.725963	0.553351	0.95242	0.0207846
ASH2L|83369|AP	-2.31122	0.632069	0.428359	0.932653	0.0208205
FCER1G|8599|AT	-2.31083	0.639341	0.437483	0.934337	0.0208424
AP4M1|80892|ES	2.3101	1.53691	1.06731	2.21312	0.0208827
VCL|12254|ES	2.31002	1.25069	1.03448	1.5121	0.0208873
NEK5|25982|AT	-2.30858	0.622914	0.416773	0.931016	0.0209671
RIBC1|89220|AT	-2.30667	0.558938	0.340958	0.916278	0.0210731
TRIP4|31124|AA	-2.30506	0.644775	0.443966	0.93641	0.0211633
SCML4|77135|AT	2.30297	1.5535	1.06781	2.26011	0.0212804
BAIAP2|44100|ES	-2.29857	0.892188	0.809489	0.983335	0.0215296
KCNC3|51172|AT	2.2985	1.82043	1.09224	3.03409	0.0215335
DECR1|84410|ES	2.29826	1.99607	1.1071	3.59886	0.0215468
DDX11|20967|ES	2.29738	2.32805	1.13214	4.78724	0.021597
EIF3H|84957|ES	2.29726	1.56109	1.06758	2.28275	0.0216041
KBTBD3|18559|ES	-2.29721	0.662904	0.466781	0.94143	0.021607
RFC1|69056|AA	2.29469	1.78461	1.08816	2.9268	0.0217507
ABCD4|28376|RI	2.29377	1.80497	1.08974	2.98962	0.0218035
IQCK|34334|AT	-2.29233	0.6513	0.451401	0.939723	0.0218866
POLR2D|55247|AP	-2.29209	0.77859	0.628589	0.964385	0.0219006
SLC23A3|57595|AT	2.29142	1.87391	1.0951	3.2066	0.0219391
CXorf23|88652|AD	2.29073	1.67277	1.07712	2.59783	0.0219788
SCAMP5|31817|AP	2.28834	1.61019	1.07075	2.42141	0.0221175
BDH1|68299|ES	-2.28769	0.709607	0.528906	0.952044	0.0221553
PAQR4|33338|ES	-2.28723	0.820252	0.692161	0.972047	0.0221824
DAP3|8121|ES	-2.28707	0.708337	0.527107	0.951877	0.0221919
CTNS|38480|AD	-2.28699	0.755521	0.594159	0.960705	0.0221967
KSR1|39851|AA	2.28677	1.62999	1.07232	2.47768	0.0222092
PAK6|29956|AP	-2.28663	0.604988	0.393254	0.930723	0.0222174
COPRS|40163|AP	-2.28655	0.792472	0.649226	0.967324	0.0222223
SNCA|69932|AD	2.28266	1.56025	1.06491	2.28601	0.0224506
ALG2|87057|ES	2.28174	1.66663	1.07469	2.58461	0.0225045
CACTIN|46712|RI	2.27499	2.16811	1.11311	4.22304	0.0229068
SEC31A|69732|ES	-2.27478	0.675131	0.481269	0.947084	0.0229192
SEC24B|70325|AA	-2.27473	0.61224	0.401169	0.934363	0.0229223
FHL2|54831|AD	-2.27464	0.608832	0.397016	0.933656	0.0229273
DLG4|38844|AP	2.27235	1.36154	1.04334	1.77679	0.0230652
GIT2|24378|ES	-2.26836	0.682244	0.490294	0.949342	0.023307
YIPF2|47605|AD	-2.26793	0.649634	0.447482	0.943109	0.0233334
CENPV|39431|AA	-2.26693	0.537995	0.314783	0.919485	0.0233945
DLG4|38845|AP	-2.26691	0.734369	0.562321	0.959057	0.0233958
MRPL48|17725|ES	2.26494	1.35982	1.04225	1.77414	0.0235161
IL15RA|10681|ES	-2.26276	0.640578	0.43554	0.942142	0.0236506
MYO5B|45493|AP	-2.26145	0.655807	0.454965	0.945309	0.0237317
NFYC|2017|AA	2.26016	1.93359	1.09153	3.42526	0.0238113
METTL23|43631|AD	2.25788	1.69158	1.07182	2.66971	0.023953
C14orf80|29660|AP	2.25778	1.45956	1.05114	2.02666	0.0239597
DNPEP|57689|AD	2.25736	1.32948	1.03823	1.70242	0.0239854
PRKAG1|21509|ES	-2.25667	0.709444	0.526547	0.95587	0.0240286
DDX31|87987|AA	-2.25633	0.61877	0.407794	0.938896	0.02405
MFSD9|54806|AA	2.25262	2.04951	1.09771	3.82659	0.024283
ARL6IP4|25030|ES	-2.25133	0.557526	0.33525	0.927176	0.0243648
RHOG|14028|AP	-2.25122	0.817681	0.686243	0.974295	0.0243717
ELMO2|59684|ES	-2.25013	0.611613	0.398555	0.938566	0.0244406
DCAKD|41931|AT	-2.24979	0.623583	0.413249	0.940975	0.0244625
SLMAP|65411|ES	2.2486	1.82427	1.08023	3.08081	0.0245378
ABCB8|82306|ES	2.24746	1.81638	1.07934	3.05672	0.0246106
FAM195B|44165|AP	-2.24712	0.706793	0.522207	0.956624	0.0246322
MRPL21|17344|AD	2.24669	1.76477	1.07518	2.89665	0.0246597
NDUFS8|17276|AP	-2.24455	0.596508	0.379912	0.936592	0.0247969
GLS2|22441|AA	2.24395	1.33125	1.03687	1.7092	0.0248359
USP28|18808|ES	2.24368	2.73408	1.13562	6.58245	0.0248531
SH3KBP1|88642|AP	-2.24271	0.485387	0.258079	0.912903	0.0249157
CCDC25|83176|ES	-2.24078	0.766197	0.606981	0.967176	0.0250402
ANP32E|7431|AA	-2.23991	0.603886	0.388407	0.93891	0.0250969
NARG2|30959|AT	-2.23698	0.604633	0.389083	0.939597	0.0252879
NBPF10|4439|AP	-2.23648	0.338667	0.131125	0.874703	0.02532
RFXANK|48609|AA	2.23579	1.60089	1.05977	2.4183	0.0253658
NEDD1|23841|ES	-2.2344	0.6145	0.400884	0.941946	0.0254571
RRNAD1|8313|RI	2.23431	1.65386	1.06372	2.57139	0.0254625
KANK2|47639|ES	2.23322	1.64553	1.06284	2.54768	0.0255347
MRPL47|67700|ES	-2.23179	0.593476	0.375323	0.938428	0.0256288
SLC25A10|44158|AP	2.23086	1.88472	1.08	3.28905	0.0256903
SLC25A10|44160|AP	-2.23086	0.530582	0.304039	0.925926	0.0256905
TENC1|21923|AP	-2.23041	0.54626	0.3211	0.929306	0.0257203
KCNH6|42933|AT	-2.2304	0.5265	0.299624	0.925166	0.0257211
C14orf93|26685|RI	-2.22941	0.624682	0.413062	0.944721	0.0257867
CPNE1|59198|ES	2.22804	1.6295	1.06051	2.50376	0.025878
MYCL|1975|AT	-2.22746	0.659378	0.457076	0.951218	0.0259168
MYCL|1976|AT	2.22739	1.51657	1.05127	2.18781	0.0259213
ASCC3|77091|AT	2.22624	1.56503	1.05503	2.32155	0.025998
EFCAB11|28799|AT	2.22557	2.00399	1.0865	3.69624	0.026043
USB1|36625|AT	-2.22375	0.681288	0.485772	0.955497	0.026165
METTL3|26599|AA	-2.2211	0.68779	0.494336	0.956951	0.0263443
ANKRD44|56672|AT	2.22083	1.40536	1.04078	1.89765	0.0263628
MIF4GD|43426|ES	2.21877	1.60212	1.05652	2.42949	0.0265024
C11orf48|16384|AP	-2.21819	0.59614	0.377441	0.941559	0.0265419
MTX2|56124|ES	2.21749	1.35332	1.03576	1.76824	0.0265894
KLF3|69021|AT	-2.217	0.715235	0.531829	0.961889	0.0266233
ZBTB7B|7877|AP	2.21668	1.56554	1.05328	2.32693	0.0266453
DFFA|616|AT	-2.21637	0.56409	0.339987	0.935909	0.0266659
DFFA|617|AT	2.21637	1.77277	1.06848	2.94129	0.0266662
C5orf45|74949|ES	-2.21616	0.710169	0.524695	0.961206	0.0266802
AMACR|71701|RI	-2.21596	0.662057	0.459707	0.953475	0.0266944
POLR2H|67948|ES	-2.21553	0.657419	0.453624	0.95277	0.026724
C20orf196|58656|AT	2.21424	1.47682	1.04579	2.08551	0.0268124
EFCAB11|28797|AT	-2.2135	0.501631	0.272325	0.92402	0.0268631
GYG1|67206|ES	2.21146	2.3388	1.10145	4.96619	0.0270039
EXOC3|71443|ES	-2.20997	0.68501	0.489757	0.958104	0.0271071
NUP50|62643|ES	2.20901	1.43734	1.04175	1.98315	0.0271742
RSPH1|60716|ES	2.20865	2.4219	1.10473	5.30955	0.0271987
NVL|9942|ME	2.2084	1.47154	1.04442	2.07335	0.0272165
CEP78|86656|AT	-2.20838	0.627819	0.415346	0.948984	0.0272179
CEP78|86655|AT	2.20837	1.59281	1.05376	2.40763	0.0272188
CCDC41|23730|ES	2.20654	1.48626	1.04528	2.11329	0.0273459
C1orf50|2112|AA	-2.2051	0.430737	0.203745	0.910619	0.0274473
PFDN5|22011|ES	-2.20404	0.514185	0.284597	0.928986	0.0275215
RBM4|17097|AD	2.20207	1.60754	1.05358	2.45276	0.0276601
ZSCAN18|52399|AP	2.20158	1.86511	1.0708	3.24862	0.0276953
TCIRG1|17286|AD	-2.19978	0.741368	0.567854	0.967902	0.0278224
FGF12|68129|AP	-2.19903	0.77395	0.61592	0.972527	0.027876
ACOT8|59634|ES	-2.199	0.68982	0.495451	0.96044	0.0278778
MRPL2|76236|AT	2.19845	1.8009	1.0659	3.04272	0.027917
MRPL2|76235|AT	-2.19844	0.555281	0.328655	0.93818	0.0279178
ZNHIT3|40469|AT	-2.19776	0.64749	0.439431	0.954059	0.027966
LARP7|70390|AD	-2.19692	0.666912	0.464636	0.957248	0.0280261
RASGEF1B|69695|AT	2.19677	1.54278	1.04785	2.27149	0.0280367
RFC5|24685|ES	2.19674	1.33821	1.0319	1.73544	0.0280388
MPPE1|44652|ES	-2.19665	0.707804	0.519992	0.963448	0.0280456
CCDC36|64848|AT	2.19656	1.5653	1.04945	2.33473	0.028052
CAPN3|30147|AP	-2.19641	0.569461	0.344551	0.941185	0.0280624
RMND5B|74842|ES	2.19517	1.46108	1.04146	2.04975	0.0281511
PPP6R3|92707|AA	2.19393	1.74001	1.06085	2.85397	0.0282403
PBLD|11926|AT	-2.19268	0.68444	0.487694	0.960558	0.0283305
FAM184A|77361|AT	2.19231	1.45177	1.0403	2.026	0.0283573
SYPL2|4012|ES	-2.19166	0.704244	0.514688	0.96361	0.0284038
DTD2|27119|RI	2.1905	1.87982	1.06868	3.30661	0.0284883
NECAB3|59001|RI	2.1897	1.51706	1.0447	2.20301	0.0285462
GORASP1|64152|ES	-2.1885	0.658831	0.453391	0.95736	0.0286331
FAM184A|77360|AT	-2.18773	0.689107	0.493639	0.961976	0.0286894
ZNF784|52117|AD	2.18767	1.47453	1.04125	2.08811	0.0286937
PPP4R1|44609|ES	-2.18713	0.697039	0.504423	0.963208	0.0287333
C2orf81|54051|AP	-2.18566	0.601398	0.381178	0.948846	0.0288406
SLC9B2|70167|AP	-2.18499	0.7615	0.596384	0.972329	0.0288892
GNA12|78639|ES	-2.18449	0.63425	0.421547	0.95428	0.0289261
GUCY1A3|70934|AA	-2.18434	0.729717	0.550004	0.968151	0.0289372
EIF4G1|67892|ES	-2.18345	0.678965	0.479629	0.961145	0.0290029
SCIN|78817|ES	-2.18249	0.749084	0.577901	0.970973	0.0290736
ANKMY1|58265|AD	-2.18185	0.638461	0.426663	0.955396	0.029121
ZNF415|51678|ES	2.17749	1.79636	1.06026	3.04351	0.0294438
LMBR1L|21521|AD	2.17639	2.89246	1.1114	7.52772	0.0295259
EIF6|59071|AP	-2.17544	0.618401	0.401065	0.95351	0.0295969
PTRH2|42790|AP	-2.17492	0.746633	0.573793	0.971536	0.0296362
PTRH2|42789|AP	2.17491	1.33935	1.0293	1.74279	0.0296371
UBOX5|58571|ES	-2.1747	0.649972	0.440823	0.958351	0.0296523
TECPR2|29416|AT	2.17415	1.52243	1.04228	2.22378	0.0296937
ANAPC13|66872|AD	2.17404	1.6376	1.04977	2.55461	0.029702
TECPR2|29415|AT	-2.17357	0.656901	0.449713	0.959545	0.0297378
SETD3|29218|ES	-2.17223	0.65236	0.443713	0.959118	0.0298383
POLR2H|67947|ES	-2.1722	0.679929	0.480062	0.963009	0.0298402
KIAA1407|66238|AD	2.17172	1.51837	1.04156	2.21344	0.0298768
CD44|15056|ES	-2.17121	0.70146	0.509318	0.966089	0.0299155
FN1|57398|ES	-2.16962	0.561054	0.332862	0.945683	0.0300355
TMEM9B|14289|ES	-2.16957	0.6967	0.502638	0.965687	0.0300393
DMKN|49132|AP	-2.16953	0.712418	0.524439	0.967776	0.0300426
SUSD4|9911|AT	2.16847	1.75613	1.05564	2.92146	0.0301228
DYNLT1|78273|AP	2.16618	1.29477	1.0249	1.6357	0.0302976
MYEF2|30479|AT	2.16582	1.61041	1.04633	2.47859	0.030325
MTFR1L|1212|AA	-2.16369	0.353257	0.137636	0.906673	0.0304885
TMC6|43765|ES	-2.16226	0.684897	0.485992	0.965209	0.0305978
RPL39L|68071|AP	-2.16226	0.60899	0.388483	0.95466	0.0305983
OVOL1|16917|AP	-2.16204	0.763566	0.59792	0.975102	0.0306148
TMEM44|68161|ES	2.16109	1.54335	1.04121	2.28766	0.0306887
FAM71D|28039|AT	-2.16041	0.598215	0.375335	0.953447	0.0307408
SETMAR|63000|ES	-2.16002	0.65113	0.441157	0.961041	0.0307708
PDCD11|13007|ES	2.15994	1.30763	1.02514	1.66797	0.0307777
MLK4|10329|AT	-2.15876	0.650622	0.440401	0.961192	0.0308691
SLC25A35|39149|AT	-2.15837	0.637783	0.423937	0.9595	0.0308992
BZW2|78864|ES	-2.15719	0.710057	0.520215	0.96918	0.0309911
PACRGL|68883|ES	-2.15694	0.546884	0.316029	0.946376	0.0310101
UBE2D4|79369|AT	-2.15655	0.5287	0.296245	0.943557	0.0310406
RTEL1|60144|AT	-2.15556	0.572652	0.344945	0.950674	0.0311184
FLNB|65419|ES	-2.15442	0.732611	0.552005	0.972307	0.0312071
EEF1E1|75282|AT	-2.15247	0.65173	0.44133	0.962435	0.0313607
ZC3H11A|9454|AP	2.15245	1.40589	1.03093	1.91723	0.0313618
MED11|38579|AA	2.15102	1.3572	1.0275	1.7927	0.0314749
SLAMF7|8485|ES	-2.14976	0.722756	0.537567	0.971742	0.0315743
EPN1|52138|AA	2.14958	1.79959	1.0532	3.07495	0.0315883
SLC25A17|62379|ES	-2.14937	0.680898	0.479594	0.966698	0.0316048
TMEM260|27646|ES	-2.14856	0.752274	0.580235	0.975323	0.0316693
TAB1|62302|AT	-2.14804	0.700982	0.5069	0.969373	0.0317109
STAU2|84155|AT	2.1471	1.75633	1.05031	2.93694	0.0317856
FHL1|90188|AP	-2.14656	0.659159	0.450522	0.964418	0.0318284
GNRH1|83105|RI	-2.14365	0.700383	0.505737	0.969945	0.0320611
USP2|19141|ES	-2.14342	0.81558	0.676879	0.982703	0.0320791
EXOC6B|53943|AT	-2.14306	0.685648	0.485518	0.968271	0.0321082
PHC3|67605|AA	-2.14287	0.64737	0.434936	0.963564	0.0321232
APCDD1|44629|ES	-2.1427	0.71538	0.526597	0.97184	0.0321375
PDE4D|72140|AP	-2.14166	0.591999	0.366402	0.956498	0.0322211
COL1A1|402674|ES	2.14122	1.76671	1.04935	2.97447	0.0322566
FAH|32179|RI	2.14065	1.43459	1.03093	1.99629	0.0323023
PPP1R1A|22195|AT	-2.14056	0.504931	0.270086	0.943978	0.0323094
SH3KBP1|88643|AP	2.13974	1.53135	1.03645	2.26254	0.0323756
THOC5|61617|ES	2.13901	1.59859	1.04005	2.45707	0.0324346
ACADM|3492|ES	-2.13893	0.745595	0.569736	0.975736	0.0324414
IL17RC|63262|ES	2.13868	1.64986	1.04273	2.61049	0.0324616
TCTN1|24462|AA	-2.13715	0.561351	0.330567	0.953256	0.0325858
ZNF587B|52344|AP	2.137	1.76804	1.04834	2.98182	0.0325976
NPRL2|65036|AA	-2.13695	0.708538	0.516559	0.971866	0.0326018
NQO1|37304|ES	2.13688	2.75659	1.08758	6.98692	0.0326076
MAT2B|74448|AP	2.13656	1.48676	1.03332	2.13916	0.0326341
DDO|77229|ES	2.13617	1.74254	1.04688	2.90049	0.0326652
FAM21A|11563|ES	-2.13502	0.649626	0.437207	0.96525	0.0327593
LAMA4|77295|AT	-2.13481	0.65352	0.44223	0.96576	0.0327767
MAEA|68467|AP	-2.1323	0.716023	0.526719	0.973363	0.032982
YIPF1|3071|AP	-2.13227	0.742537	0.564785	0.976232	0.0329847
LCK|1583|ES	-2.12608	0.726226	0.540753	0.975315	0.0334962
ZFYVE27|12740|ES	-2.12472	0.800704	0.652272	0.982912	0.0336097
ARL13B|65699|ES	-2.12355	0.666573	0.458422	0.969238	0.0337081
CACTIN|46714|ES	-2.12333	0.540936	0.306778	0.953825	0.0337261
SLC25A40|80342|ES	-2.1228	0.71284	0.521508	0.974368	0.0337704
RAG1|15433|AT	2.12254	1.6282	1.03804	2.55388	0.0337927
ERN1|43052|AT	2.12209	1.54746	1.03392	2.31606	0.0338304
RAG1|15432|AT	-2.12205	0.614224	0.391581	0.963457	0.0338337
CNDP2|45811|AP	-2.12189	0.797463	0.647026	0.982877	0.0338467
CLSPN|1731|AT	2.12155	1.77884	1.04484	3.02845	0.0338757
PHYHD1|87799|ES	-2.12024	0.705423	0.510922	0.973967	0.0339861
COPS4|69764|ES	2.11859	1.56034	1.03387	2.35489	0.0341249
FUZ|51084|AD	-2.11503	0.617902	0.39552	0.965319	0.0344272
UBE2Q2|31898|ES	-2.11434	0.714219	0.522798	0.975726	0.0344867
IL1RN|55030|AP	2.11375	1.44731	1.02726	2.03911	0.0345368
SERF1B|72405|AT	2.11268	1.54139	1.03177	2.30272	0.0346278
ZSCAN31|75730|AP	-2.11075	0.598743	0.371872	0.964022	0.034794
DCTD|96837|ES	2.10963	1.44929	1.02667	2.04588	0.0348906
TET2|70187|AT	-2.10812	0.651319	0.437194	0.970317	0.0350206
TET2|70188|AT	2.10812	1.53534	1.03059	2.28731	0.0350207
TENC1|21925|AP	2.10801	1.72357	1.03897	2.85927	0.0350304
FAM204A|13246|ES	-2.10726	0.54588	0.310865	0.958567	0.0350946
TLE1|86673|AT	2.10657	1.64281	1.03515	2.60718	0.0351545
TPM2|98133|ES	-2.10511	0.622117	0.399904	0.967805	0.035282
NSRP1|40075|AT	-2.10441	0.692472	0.491767	0.975091	0.0353426
YIPF1|3074|ES	2.10417	1.71693	1.03774	2.84063	0.0353637
NAT9|43294|ES	-2.10404	0.65045	0.43573	0.970979	0.0353753
CHTOP|7751|AA	-2.10381	0.616019	0.39226	0.967417	0.0353953
FEZ2|53197|ES	2.10129	2.04692	1.04936	3.99282	0.0356155
NACA|22488|AD	2.10068	1.5253	1.02869	2.26167	0.0356689
ZNF675|48822|AT	2.09968	1.63926	1.03343	2.60023	0.0357571
CES4A|36915|ES	-2.09913	0.717245	0.525901	0.978208	0.0358055
BCL2L1|58902|AA	-2.09897	0.605555	0.379083	0.967327	0.0358197
AKAP8L|48085|ES	-2.09862	0.705268	0.509011	0.977194	0.0358507
LRRC23|20001|ES	2.09849	1.69875	1.0356	2.78655	0.035862
DNAJC17|30040|AA	2.09834	1.62513	1.03254	2.55782	0.035875
CSTF3|14887|ME	-2.09746	0.652917	0.438382	0.97244	0.0359526
RTN4|53592|ES	2.09645	1.26318	1.01533	1.57153	0.0360427
EPS15L1|48161|ES	2.09503	1.52307	1.0275	2.25766	0.0361683
TSTD1|8526|ES	-2.09377	0.598186	0.369772	0.967695	0.0362808
SEPT2|58377|ES	-2.09363	0.548648	0.312776	0.962399	0.0362926
NUDT18|82937|RI	2.09229	1.59562	1.02999	2.47186	0.0364124
ALS2CL|64466|RI	2.09164	1.56213	1.02848	2.37268	0.0364709
ACP6|7383|AT	-2.08861	0.65089	0.435013	0.973897	0.0367425
ACP6|7384|AT	2.08859	1.53635	1.0268	2.29878	0.0367445
PRR14|36165|AP	2.08786	1.60396	1.02936	2.4993	0.0368106
PTBP1|46317|ES	-2.08749	0.598866	0.370052	0.969163	0.0368437
RAD51D|40267|ES	-2.0874	0.62778	0.40547	0.971978	0.0368522
PQLC1|46259|ES	-2.08668	0.653969	0.438849	0.97454	0.0369171
LUC7L|32842|RI	2.08659	1.54802	1.02687	2.33366	0.0369251
VKORC1|36233|ES	2.0861	1.75552	1.03461	2.97873	0.0369694
FAM110A|58466|AP	-2.08579	0.493062	0.253705	0.958238	0.0369973
ZNF302|48983|AA	2.08528	1.47112	1.02347	2.11457	0.0370434
P4HA2|73262|ES	-2.08503	0.615839	0.390448	0.971342	0.037067
RABL3|66379|ES	-2.08499	0.665376	0.453675	0.975866	0.0370702
BECN1|41142|AD	-2.08484	0.625152	0.401967	0.972255	0.0370838
RIBC1|89219|AT	2.08463	1.64018	1.03003	2.61174	0.037103
TLE1|86675|AT	-2.08421	0.612632	0.386443	0.971212	0.0371406
LETMD1|21754|ES	-2.08397	0.652105	0.436198	0.97488	0.0371631
PIK3R1|72291|AP	-2.0822	0.62921	0.406821	0.973169	0.0373244
EPOR|47693|ES	-2.08127	0.618485	0.393387	0.972385	0.0374095
ISLR|31676|AP	2.07903	1.42108	1.02033	1.97923	0.0376145
LSR|49088|ES	-2.07859	0.714697	0.520678	0.981013	0.0376552
ZNF419|52268|AT	2.07828	1.62927	1.02818	2.58177	0.0376835
ZNF419|52269|AT	-2.07828	0.613772	0.387331	0.972594	0.0376838
TAF6|80899|AD	2.07774	1.6668	1.02938	2.69892	0.0377336
CRYGN|152609|AD	2.07773	1.566	1.02575	2.3908	0.037734
EVI5L|47191|ES	2.07688	1.54371	1.02474	2.32549	0.0378123
RHEB|82377|AP	-2.07642	0.429365	0.193306	0.953691	0.0378554
RPS15|46490|RI	2.07637	1.60992	1.02706	2.52358	0.0378599
RBMS2|22465|ME	2.07604	2.22392	1.0457	4.72965	0.0378898
HCFC1R1|33354|ES	-2.07372	0.675989	0.466883	0.978748	0.0381051
TMEM14B|75312|AT	-2.07353	0.670789	0.459907	0.978367	0.0381226
ANKDD1A|31138|AT	-2.07272	0.628062	0.40457	0.975015	0.0381982
ANKDD1A|31137|AT	2.07271	1.5922	1.02562	2.47175	0.0381989
SYT9|14192|AT	-2.07247	0.690551	0.486543	0.980101	0.0382221
DKFZP761J1410|47687|AD	2.07146	1.63855	1.02694	2.61444	0.0383156
BTNL9|75039|RI	-2.07035	0.855879	0.738633	0.991737	0.0384197
NCBP2|68263|AP	-2.06928	0.680952	0.473205	0.979904	0.0385194
MRPL55|10069|ES	-2.06899	0.807229	0.659014	0.988779	0.0385475
ZNF585B|101324|ME	2.06895	1.57834	1.02433	2.43199	0.0385512
C11orf54|18326|ES	2.06875	1.23551	1.01118	1.50961	0.0385699
FN1|57392|AA	-2.0681	0.683513	0.476577	0.980301	0.038631
ZNF587B|52345|AP	-2.06798	0.572047	0.336925	0.971248	0.038642
PJA1|89358|AP	-2.06473	0.786527	0.626208	0.987889	0.0389482
ACAD8|19559|ES	2.06344	2.31718	1.04304	5.14777	0.039071
HNRNPUL1|50034|AA	-2.06342	0.613913	0.386222	0.975834	0.0390727
ZNF280B|61274|RI	-2.06268	0.704853	0.505548	0.982733	0.0391428
NDEL1|39184|AP	-2.06208	0.753598	0.575922	0.986089	0.0392002
TATDN1|85093|ES	-2.06108	0.702151	0.501644	0.982801	0.0392951
ZNF101|48677|RI	2.06084	1.59861	1.02323	2.49753	0.0393187
CCDC120|89058|AP	-2.05955	0.654321	0.437007	0.979699	0.0394414
BCL2L13|60990|ES	-2.05942	0.721747	0.529187	0.984376	0.0394543
GSTT1|61384|ES	-2.05895	0.725195	0.534095	0.98467	0.0394986
GSTM2|4061|AT	-2.05869	0.704791	0.505134	0.983363	0.0395241
MRPS17|79761|AP	-2.05819	0.687306	0.48092	0.982264	0.0395719
DISP1|9903|AT	-2.05633	0.689353	0.483564	0.982718	0.0397506
PTK2B|83149|AP	2.05374	1.56935	1.02079	2.41271	0.0400006
C2orf74|53688|AP	-2.05342	0.793441	0.636213	0.989524	0.0400314
SMARCD1|21641|AP	-2.05341	0.774523	0.606902	0.988439	0.0400326
CIZ1|87714|RI	-2.05281	0.621238	0.394336	0.9787	0.0400911
KLHL21|478|AP	-2.05226	0.779947	0.615155	0.988885	0.0401446
WDR11|13290|ES	2.05207	3.41681	1.0567	11.0482	0.0401631
DNAH9|39292|AT	-2.05058	0.680877	0.471535	0.983158	0.0403077
GAB1|70700|ES	-2.04894	0.576896	0.340855	0.976394	0.0404676
IYD|78144|ES	2.04875	1.46623	1.01672	2.11447	0.0404866
UBXN4|55450|ES	-2.04852	0.704174	0.503437	0.984952	0.0405087
GIPC1|47980|ES	2.04789	1.77706	1.02499	3.08092	0.0405704
TFPT|51789|AA	-2.04722	0.663726	0.448296	0.982682	0.0406365
ICOSLG|60809|RI	-2.04516	0.78305	0.619446	0.989864	0.0408393
CDC42SE1|7556|ES	-2.04507	0.574155	0.337354	0.977175	0.0408484
SLC39A9|28148|ES	-2.04444	0.636239	0.412434	0.98149	0.0409105
WDFY3|69811|ES	-2.04442	0.631448	0.406371	0.981188	0.0409124
ZNF235|50305|AT	2.04396	1.63811	1.02049	2.62952	0.0409575
IFFO1|19883|ES	-2.04365	0.526731	0.284825	0.974089	0.0409878
TCEA1|83859|ES	-2.04273	0.739726	0.55392	0.987859	0.0410788
WDR52|66200|AT	-2.04268	0.655648	0.437286	0.983052	0.0410844
WDR52|66199|AT	2.04267	1.52521	1.01724	2.28683	0.0410848
MPI|31782|ES	2.04254	1.54418	1.01772	2.34296	0.041098
TPM1|30987|AD	-2.04175	0.714199	0.517004	0.986607	0.041176
PARL|67810|AD	-2.04122	0.584923	0.349517	0.978878	0.041229
TGFBR1|87053|ES	-2.03839	0.717382	0.521256	0.987302	0.0415109
PRMT1|51044|ES	2.03824	1.51609	1.01611	2.26207	0.0415262
ERCC1|50447|AD	-2.03698	0.712315	0.513942	0.987256	0.0416522
ETV4|41711|AP	2.03621	1.49528	1.01518	2.20245	0.0417295
ARL16|44152|AD	-2.03605	0.677462	0.465683	0.985553	0.041745
CHI3L2|4146|AP	2.0354	1.3703	1.01174	1.85593	0.0418106
DNAJC28|60425|AD	2.03509	1.45285	1.01389	2.08187	0.0418413
UCKL1|60177|AP	-2.03459	0.75318	0.573208	0.989658	0.0418926
ANKS3|33838|ES	2.03423	1.37915	1.01181	1.87986	0.0419282
SIDT2|18892|ES	2.03411	1.51299	1.01521	2.25484	0.0419405
TRMT61B|53080|ES	-2.03353	0.758044	0.580418	0.990028	0.0419987
VWA9|31210|ES	2.0335	1.98128	1.02503	3.8296	0.0420022
MLLT4|78446|AT	-2.03346	0.778409	0.611431	0.990987	0.0420063
AKAP8L|48081|RI	2.03337	1.85564	1.02257	3.3674	0.0420155
EPN2|39700|ES	2.03029	1.51431	1.01448	2.26042	0.0423275
CENPN|37745|ES	-2.02995	0.753823	0.573812	0.990304	0.0423617
MINA|65746|AD	2.02825	1.46886	1.01303	2.1298	0.0425343
CD2BP2|36096|AP	-2.02673	0.798087	0.641693	0.992598	0.0426904
ZNF180|50335|ES	-2.02482	0.52281	0.279068	0.979441	0.0428856
RANBP3|46996|ES	2.02469	1.77218	1.01846	3.08371	0.0428995
MPV17|52966|AT	-2.02461	0.65698	0.437452	0.986675	0.0429073
GGCT|79138|ES	-2.02434	0.632862	0.406384	0.985557	0.0429354
SH2B1|35878|AD	-2.02394	0.705695	0.503523	0.989042	0.0429759
LAT2|80065|AT	2.02376	1.44309	1.01163	2.05858	0.0429944
ARL6IP4|25029|AD	-2.02327	0.640314	0.415761	0.986148	0.043045
MUS81|16927|AP	-2.0232	0.671294	0.456285	0.98762	0.0430523
MUS81|16926|AP	2.02308	1.48964	1.01251	2.1916	0.0430648
OAZ3|7653|AP	-2.0224	0.524684	0.28083	0.980285	0.0431348
RAB40C|32913|ES	2.02143	1.3461	1.00908	1.79568	0.0432354
MANBAL|59344|ES	-2.02067	0.593028	0.357247	0.984424	0.0433134
CDC42BPA|10047|ES	2.02066	1.58812	1.01399	2.48731	0.0433152
PNPLA6|47109|AP	2.02065	1.49356	1.01212	2.20401	0.0433163
SUOX|22342|ES	2.02052	1.65898	1.01529	2.71077	0.043329
FAM179B|27390|ES	-2.01985	0.709212	0.508132	0.989865	0.0433991
FKTN|87133|RI	-2.01933	0.712396	0.512593	0.99008	0.043453
MAP2K3|39818|ES	-2.01839	0.473673	0.229272	0.978601	0.0435503
ZNF177|47313|ES	-2.01815	0.709461	0.508341	0.990152	0.0435754
MRPL35|54419|RI	2.01812	1.88874	1.01849	3.50255	0.0435789
APTX|86070|AP	2.01796	1.43004	1.01033	2.0241	0.0435955
COPZ1|22171|ES	-2.0173	0.681693	0.469793	0.989169	0.0436646
CYP51A1|80417|AP	-2.01707	0.78087	0.614043	0.993021	0.0436879
MFF|57809|ES	-2.01664	0.558422	0.316983	0.98376	0.0437335
ENOSF1|44476|AD	2.01639	1.49734	1.01136	2.21684	0.0437591
FAM3A|90630|AA	-2.01415	0.596025	0.360226	0.986176	0.0439942
LFNG|78616|AP	-2.01309	0.72769	0.533993	0.991646	0.044105
LEKR1|67370|AT	2.01256	1.41918	1.00919	1.99572	0.0441606
GEMIN2|27354|ES	-2.01086	0.693543	0.485477	0.990781	0.0443406
RNH1|13662|AP	2.01086	1.49392	1.01021	2.20923	0.0443407
ZNF208|48802|ES	2.01026	1.36095	1.00774	1.83796	0.044404
TMEM234|1575|ES	2.00982	1.6745	1.01287	2.76831	0.0444497
COL8A1|65802|ES	2.00916	1.50921	1.01013	2.25489	0.0445205
SNRNP200|54521|ES	2.00761	1.58069	1.01092	2.47159	0.0446851
ANKRD10|26270|AT	-2.00692	0.553876	0.311049	0.986271	0.0447579
TNFRSF10C|83064|AT	-2.00673	0.803062	0.648213	0.994902	0.0447788
SF3A1|61729|ES	2.00625	1.84104	1.01418	3.34204	0.0448297
SLC34A2|68967|AP	-2.00527	0.880023	0.77668	0.997116	0.0449337
PCDHA2|73769|AT	2.00527	1.5967	1.01063	2.52265	0.0449344
ZNF177|47304|AA	-2.0052	0.691588	0.482289	0.991716	0.0449419
HNRNPK|86709|AP	2.00395	1.61205	1.01054	2.5716	0.0450755
MRPL51|19869|AP	-2.00346	0.60675	0.372161	0.989211	0.0451276
NECAB3|59008|AA	-2.00333	0.717827	0.518986	0.99285	0.0451422
FBXO10|86408|AT	2.00026	1.51656	1.00843	2.28073	0.0454718
FARP1|26163|AP	2.00011	1.68734	1.01056	2.81737	0.0454888
PLA2G6|62210|ES	-2.00002	0.463789	0.218436	0.984731	0.0454984
TPGS2|45266|AT	1.9996	1.52086	1.00835	2.29388	0.045543
UPP1|97460|ES	-1.99919	0.725119	0.529124	0.993713	0.0455878
DNAJC14|22260|AP	1.99903	1.57592	1.00893	2.46155	0.0456055
RBBP4|1626|ES	-1.99846	0.670748	0.453377	0.992336	0.0456667
AGO3|1740|AT	1.99838	1.528	1.00818	2.31582	0.0456756
SNAPC3|85915|RI	-1.99836	0.783048	0.616053	0.995312	0.0456771
ATL1|27486|ES	1.99796	1.53663	1.0082	2.34202	0.0457212
CYP51A1|80416|AP	1.99774	1.27761	1.00464	1.62475	0.045745
STK33|14240|AP	-1.99674	0.531361	0.285652	0.988421	0.0458531
SEC24C|12178|ES	-1.99626	0.537504	0.292191	0.988775	0.0459052
TMEM8B|86319|AP	1.99445	1.34238	1.0051	1.79283	0.0461026
HNRNPF|11322|AP	1.99435	1.42271	1.0061	2.01184	0.0461135
INPP5J|206702|ES	1.9942	1.69143	1.00906	2.83522	0.0461303
RANGRF|39168|RI	1.99343	1.51036	1.00695	2.26545	0.0462143
SFMBT2|10709|AT	1.99323	1.52937	1.00712	2.32246	0.0462365
DLK2|76269|AP	-1.99306	0.6929	0.483044	0.993927	0.0462553
MAGOHB|20472|ES	1.99264	1.47131	1.00635	2.15108	0.0463005
OARD1|76088|ES	-1.99259	0.62416	0.392594	0.992311	0.0463059
POC1A|65180|ES	-1.99194	0.623175	0.391306	0.992438	0.046378
NDUFB8|12824|AT	-1.99103	0.671737	0.45404	0.993812	0.046478
ELOVL5|76490|AP	-1.99097	0.693775	0.484072	0.994322	0.0464841
NDUFA7|47216|AT	1.99097	1.45994	1.00591	2.11891	0.0464847
HMCN1|9219|ES	-1.99088	0.569692	0.327398	0.9913	0.0464938
BCAT2|50811|AP	1.99024	1.32122	1.00425	1.73825	0.0465644
GNLY|54378|ES	1.99024	1.41412	1.00528	1.98921	0.046565
BCAT2|50810|AP	-1.99006	0.756882	0.575289	0.995796	0.0465841
USP19|64839|AD	-1.98969	0.720246	0.521304	0.995109	0.0466248
PGS1|43878|ES	-1.98828	0.770889	0.596476	0.996301	0.0467804
EIF3M|14855|ES	-1.98821	0.450083	0.204885	0.988721	0.0467881
LETMD1|21781|ES	1.98811	1.3999	1.00477	1.9504	0.0468
KMT2C|82413|AP	-1.9879	0.503568	0.256037	0.990405	0.0468225
PCDH11X|89581|AT	-1.98698	0.73461	0.54192	0.995815	0.0469247
SRP54|27180|ES	1.98629	2.01311	1.00932	4.01522	0.0470009
RIC8A|13587|AA	1.98597	1.62572	1.00638	2.6262	0.0470366
TMEM136|101120|ES	-1.98595	0.665749	0.445587	0.994691	0.0470391
SYS1|59527|AT	-1.98478	0.636949	0.407999	0.994375	0.0471686
PACRGL|68908|ES	1.9843	1.9843	1.00844	3.90449	0.0472221
HYI|2182|AT	-1.98396	0.737369	0.54572	0.996321	0.0472599
SNAP23|30166|AP	-1.98334	0.732598	0.538672	0.99634	0.0473298
NFE2L1|42158|AP	1.98125	1.63986	1.00533	2.67489	0.047563
ZNF175|51359|AT	-1.98114	0.667505	0.447492	0.995688	0.0475753
TBC1D9B|74991|ES	1.98099	1.49674	1.00429	2.23066	0.0475919
ZNF567|49414|AP	1.98077	1.6649	1.00537	2.7571	0.0476167
METTL23|43648|AD	1.97985	1.6184	1.00485	2.60659	0.0477205
GGA1|62121|AP	-1.97966	0.600256	0.362141	0.994935	0.0477418
GGA1|62120|AP	1.97953	1.6659	1.00506	2.76127	0.0477567
STEAP4|80362|AT	1.97818	1.33436	1.00266	1.77579	0.0479079
TRIM9|27503|AT	-1.97789	0.597087	0.358183	0.995337	0.0479411
RNF41|22406|ES	-1.97767	0.676764	0.459613	0.996511	0.0479664
TGFBR3|3739|AP	1.9768	1.57567	1.00388	2.47313	0.0480643
MAPK10|69824|AA	1.97641	1.56178	1.00372	2.43011	0.0481083
EML4|53354|ES	-1.9753	0.510805	0.262287	0.994797	0.0482336
UBXN11|101231|ES	1.97495	1.8003	1.00447	3.22663	0.0482738
ALKBH6|49326|RI	1.97453	1.68009	1.00384	2.81192	0.0483213
RFC4|68062|ES	-1.97205	0.762015	0.581635	0.998335	0.0486034
EXOSC10|645|RI	1.97164	1.34709	1.00177	1.81145	0.0486505
MTFR1L|1197|AP	1.96889	1.54714	1.00198	2.3889	0.0489653
MTMR10|29792|ES	-1.96817	0.556446	0.31039	0.99756	0.0490488
PPHLN1|21222|ES	-1.96753	0.652853	0.426917	0.998361	0.0491217
PPFIA3|50895|RI	-1.9657	0.58714	0.345269	0.998448	0.0493334
FAM213A|12362|AP	-1.96491	0.838854	0.703988	0.999557	0.0494242
CYB561A3|16183|ES	1.96486	1.26389	1.00058	1.59648	0.0494299
ERG|60594|ES	1.96461	1.56053	1.00105	2.4327	0.0494596
SHC4|30507|AP	1.96429	1.4715	1.00085	2.16346	0.0494964
PPAP2C|46295|AP	-1.96427	0.816411	0.666824	0.999555	0.0494984
U2AF1|60778|ES	1.96329	1.5407	1.00073	2.372	0.0496119
AKAP6|27135|AT	1.96316	1.44557	1.0006	2.08842	0.0496275
AKAP6|27136|AT	-1.96314	0.691772	0.478833	0.999404	0.0496301
SLCO2B1|17831|ES	-1.96281	0.753257	0.56763	0.999589	0.0496681
ZNF415|51689|ME	-1.96278	0.61841	0.382695	0.999311	0.049672
COL14A1|85018|AT	-1.96218	0.601655	0.362197	0.999427	0.0497417
SLC12A2|73194|ES	-1.96192	0.690679	0.477214	0.999631	0.0497717
UBXN11|1254|ES	1.96171	1.45189	1.00033	2.1073	0.0497966
C11orf74|15440|ES	1.96126	2.15865	1.00051	4.6574	0.049849
CAPN10|58279|ES	1.96045	2.4342	1.00022	5.92404	0.0499438
ZMAT5|61664|ES	-1.95997	0.606147	0.367415	0.999999	0.0499994
