# Supplementary material for: Systematic Analysis of Survival-Associated Alternative Splicing Signatures in Thyroid Carcinoma
Source: Front Oncol. 2021 Jun 23;11:561457. doi: 10.3389/fonc.2021.561457 (PMC8261059; doi:10.3389/fonc.2021.561457)
Supplement: Supplementary Table 4 — corResult.txt default edge. [file Table_4.xlsx]

## Sheet: Sheet1
SUID	cor	interaction	name	pvalue
1107	-0.727113	negative	HNRNPH1 (negative) NDUFB8-12824-AT	8.85e-80
1104	-0.723944	negative	HNRNPH1 (negative) MPV17-52966-AT	8.96e-79
901	-0.702654	negative	SRRM1 (negative) MPV17-52966-AT	2.29e-72
1140	-0.701715	negative	RBM25 (negative) NDUFB8-12824-AT	4.26e-72
1137	-0.686954	negative	RBM25 (negative) MPV17-52966-AT	5.37e-68
957	-0.684701	negative	RBM5 (negative) NDUFB8-12824-AT	2.16e-67
1085	-0.645658	negative	HNRNPH1 (negative) TTLL5-28518-AT	1.01e-57
1113	-0.637524	negative	RBM25 (negative) TTLL5-28518-AT	6.95e-56
905	-0.632503	negative	SRRM1 (negative) NDUFB8-12824-AT	8.91e-55
989	-0.622996	negative	TIA1 (negative) PJA1-89358-AP	9.84e-53
1119	-0.619652	negative	RBM25 (negative) PTK2B-83155-AT	4.95e-52
1133	-0.617046	negative	RBM25 (negative) PTRH2-42790-AP	1.72e-51
993	-0.61237	negative	TIA1 (negative) NDUFB8-12824-AT	1.56e-50
1123	-0.611332	negative	RBM25 (negative) CCDC124-48385-AP	2.54e-50
995	-0.596136	negative	TIA1 (negative) FAM213A-12362-AP	2.51e-47
1024	-0.593875	negative	SF3B1 (negative) TRIM11-10208-AT	6.8e-47
1090	-0.591644	negative	HNRNPH1 (negative) PTK2B-83155-AT	1.8e-46
1118	-0.591055	negative	RBM25 (negative) TRIM11-10208-AT	2.33e-46
1031	-0.589211	negative	SF3B1 (negative) MPV17-52966-AT	5.17e-46
1094	-0.584493	negative	HNRNPH1 (negative) CCDC124-48385-AP	3.89e-45
1089	-0.584403	negative	HNRNPH1 (negative) TRIM11-10208-AT	4.04e-45
880	-0.581809	negative	SF1 (negative) MPV17-52966-AT	1.21e-44
1132	-0.58174	negative	RBM25 (negative) ZNHIT3-40469-AT	1.24e-44
940	-0.579855	negative	RBM5 (negative) PTRH2-42790-AP	2.74e-44
1099	-0.573931	negative	HNRNPH1 (negative) PTRH2-42790-AP	3.17e-43
889	-0.573928	negative	SRRM1 (negative) TRIM11-10208-AT	3.17e-43
885	-0.572236	negative	SRRM1 (negative) TTLL5-28518-AT	6.33e-43
1032	-0.571489	negative	SF3B1 (negative) NDUFB8-12824-AT	8.57e-43
991	-0.569435	negative	TIA1 (negative) CD2BP2-36096-AP	1.97e-42
898	-0.5682	negative	SRRM1 (negative) ZNF419-52269-AT	3.23e-42
1006	-0.567645	negative	ZRANB2 (negative) NDUFB8-12824-AT	4.04e-42
952	-0.567171	negative	RBM5 (negative) MPV17-52966-AT	4.88e-42
1110	-0.562795	negative	RBM25 (negative) EEF1D-85436-AP	2.77e-41
1068	-0.557599	negative	TRA2A (negative) PJA1-89358-AP	2.11e-40
951	-0.556397	negative	RBM5 (negative) PJA1-89358-AP	3.35e-40
1096	-0.555207	negative	HNRNPH1 (negative) ITFG2-19715-AT	5.29e-40
1056	-0.549422	negative	TRA2A (negative) STXBP2-47122-AP	4.77e-39
980	-0.549345	negative	TIA1 (negative) PTRH2-42790-AP	4.91e-39
1071	-0.547426	negative	TRA2A (negative) FAM213A-12362-AP	1.01e-38
962	-0.544162	negative	RBM5 (negative) FAM213A-12362-AP	3.4e-38
1010	-0.542471	negative	RBFOX2 (negative) ARHGEF26-67329-AP	6.33e-38
911	-0.540985	negative	SFPQ (negative) NDUFB8-12824-AT	1.09e-37
891	-0.538327	negative	SRRM1 (negative) PTK2B-83155-AT	2.88e-37
1020	-0.537046	negative	FUS (negative) NDUFB8-12824-AT	4.57e-37
999	-0.537008	negative	ZRANB2 (negative) CCDC124-48385-AP	4.63e-37
1044	-0.531761	negative	KHDRBS2 (negative) ANK3-11842-AP	3.03e-36
1001	-0.527925	negative	ZRANB2 (negative) PTRH2-42790-AP	1.17e-35
946	-0.526865	negative	RBM5 (negative) TAB1-62302-AT	1.7e-35
1098	-0.524738	negative	HNRNPH1 (negative) ZNHIT3-40469-AT	3.56e-35
1046	-0.52067	negative	KHDRBS2 (negative) ELMO1-79267-AP	1.44e-34
967	-0.519192	negative	TIA1 (negative) STXBP2-47122-AP	2.39e-34
1082	-0.517623	negative	HNRNPH1 (negative) EEF1D-85436-AP	4.07e-34
883	-0.517216	negative	SRRM1 (negative) PIAS3-7291-AT	4.67e-34
1030	-0.516422	negative	SF3B1 (negative) ZNF419-52269-AT	6.11e-34
986	-0.515727	negative	TIA1 (negative) CNDP2-45811-AP	7.71e-34
900	-0.515553	negative	SRRM1 (negative) MLLT4-78446-AT	8.18e-34
1040	-0.51533	negative	TIAL1 (negative) NDUFB8-12824-AT	8.82e-34
1124	-0.51438	negative	RBM25 (negative) ITFG2-19715-AT	1.21e-33
964	-0.51376	negative	HNRNPH2 (negative) ZNF331-51722-AP	1.49e-33
1115	-0.512722	negative	RBM25 (negative) TIMM10B-14145-AT	2.11e-33
1005	-0.512592	negative	ZRANB2 (negative) MPV17-52966-AT	2.2e-33
1088	-0.506144	negative	HNRNPH1 (negative) TIMM10B-14145-AT	1.84e-32
1035	-0.502986	negative	RBMX (negative) SLC25A35-39149-AT	5.13e-32
922	-0.50252	negative	RBM5 (negative) TTLL5-28518-AT	5.96e-32
1023	-0.502395	negative	SF3B1 (negative) TTLL5-28518-AT	6.2e-32
1079	-0.502183	negative	QKI (negative) TENC1-21923-AP	6.64e-32
1052	-0.501711	negative	KHDRBS2 (negative) FCER1G-8599-AT	7.73e-32
1102	-0.500707	negative	HNRNPH1 (negative) TAB1-62302-AT	1.07e-31
928	-0.500233	negative	RBM5 (negative) CCDC124-48385-AP	1.24e-31
936	0.500438	postive	RBM5 (postive) MTX2-56124-ES	1.16e-31
988	0.500735	postive	TIA1 (postive) C11orf54-18326-ES	1.06e-31
938	0.501019	postive	RBM5 (postive) RFC5-24685-ES	9.65e-32
992	0.502029	postive	TIA1 (postive) RAB40C-32913-ES	6.97e-32
1018	0.502377	postive	FUS (postive) DYNLT1-78273-AP	6.24e-32
1000	0.502976	postive	ZRANB2 (postive) VCL-12254-ES	5.14e-32
1016	0.503102	postive	FUS (postive) CCDC53-24023-ES	4.94e-32
1066	0.504005	postive	TRA2A (postive) MED11-38579-AA	3.69e-32
979	0.504377	postive	TIA1 (postive) CAPN3-30147-AP	3.27e-32
908	0.504519	postive	SFPQ (postive) TMEM134-17233-AA	3.12e-32
878	0.506881	postive	SF1 (postive) C2orf68-54309-AT	1.45e-32
1059	0.507618	postive	TRA2A (postive) TMEM134-17233-AA	1.14e-32
949	0.507833	postive	RBM5 (postive) C11orf54-18326-ES	1.06e-32
1076	0.50831	postive	HNRNPA1 (postive) SHROOM4-89138-AP	9.07e-33
1017	0.508606	postive	FUS (postive) CAPN3-30147-AP	8.23e-33
1054	0.508966	postive	KHDRBS2 (postive) LAT2-80065-AT	7.31e-33
1073	0.509644	postive	TRA2B (postive) RANGRF-39168-RI	5.85e-33
1026	0.510762	postive	SF3B1 (postive) RPS6-214602-AA	4.04e-33
954	0.511302	postive	RBM5 (postive) RAB40C-32913-ES	3.38e-33
1037	0.512233	postive	TIAL1 (postive) BOP1-85554-RI	2.48e-33
973	0.513397	postive	TIA1 (postive) MRPL27-42369-AP	1.68e-33
1129	0.513574	postive	RBM25 (postive) GLS2-22441-AA	1.59e-33
970	0.513579	postive	TIA1 (postive) TMEM134-17233-AA	1.58e-33
924	0.514225	postive	RBM5 (postive) USP4-64851-AT	1.28e-33
1139	0.514281	postive	RBM25 (postive) RANGRF-39168-RI	1.25e-33
977	0.514871	postive	TIA1 (postive) RFC5-24685-ES	1.03e-33
997	0.515703	postive	ZRANB2 (postive) BOP1-85554-RI	7.78e-34
1029	0.51642	postive	SF3B1 (postive) ZNF419-52268-AT	6.11e-34
1021	0.516745	postive	FUS (postive) EXOSC10-645-RI	5.47e-34
975	0.518511	postive	TIA1 (postive) PSEN2-10023-AP	3.01e-34
910	0.5188	postive	SFPQ (postive) EPOR-47693-ES	2.73e-34
956	0.520586	postive	RBM5 (postive) RANGRF-39168-RI	1.49e-34
913	0.520932	postive	SFPQ (postive) EXOSC10-645-RI	1.32e-34
932	0.520961	postive	RBM5 (postive) MRPL27-42369-AP	1.31e-34
923	0.5211	postive	RBM5 (postive) TMEM134-17233-AA	1.25e-34
1069	0.522947	postive	TRA2A (postive) RAB40C-32913-ES	6.61e-35
1061	0.52517	postive	TRA2A (postive) ABCB8-82291-AD	3.06e-35
930	0.525994	postive	RBM5 (postive) ZNF331-51722-AP	2.3e-35
1002	0.52792	postive	ZRANB2 (postive) PTRH2-42789-AP	1.17e-35
916	0.529792	postive	PCBP1 (postive) EMP1-20539-ES	6.08e-36
984	0.532396	postive	TIA1 (postive) MED11-38579-AA	2.42e-36
1111	0.533875	postive	RBM25 (postive) BOP1-85554-RI	1.43e-36
1028	0.535118	postive	SF3B1 (postive) NACA-22488-AD	9.15e-37
1063	0.536196	postive	TRA2A (postive) PSEN2-10023-AP	6.21e-37
998	0.537393	postive	ZRANB2 (postive) CCDC53-24023-ES	4.03e-37
1012	0.538347	postive	RBFOX2 (postive) ARHGEF26-67328-AP	2.86e-37
1083	0.539097	postive	HNRNPH1 (postive) BOP1-85554-RI	2.17e-37
1038	0.539246	postive	TIAL1 (postive) CCDC53-24023-ES	2.06e-37
1122	0.539884	postive	RBM25 (postive) CCDC53-24023-ES	1.63e-37
1131	0.540678	postive	RBM25 (postive) NVL-9942-ME	1.22e-37
959	0.54081	postive	RBM5 (postive) STEAP4-80362-AT	1.16e-37
1127	0.541398	postive	RBM25 (postive) VCL-12254-ES	9.39e-38
1058	0.54221	postive	TRA2A (postive) IDH3G-90494-RI	6.97e-38
1064	0.54327	postive	TRA2A (postive) VCL-12254-ES	4.72e-38
969	0.543913	postive	TIA1 (postive) IDH3G-90494-RI	3.72e-38
1062	0.547233	postive	TRA2A (postive) ZNF331-51722-AP	1.08e-38
1126	0.547374	postive	RBM25 (postive) NVL-9944-ES	1.03e-38
1112	0.548306	postive	RBM25 (postive) IDH3G-90494-RI	7.25e-39
1014	0.548866	postive	RBFOX2 (postive) ZNF517-85650-AT	5.88e-39
981	0.549349	postive	TIA1 (postive) PTRH2-42789-AP	4.9e-39
903	0.553317	postive	SRRM1 (postive) SNRNP200-54521-ES	1.09e-39
1050	0.554303	postive	KHDRBS2 (postive) ANK3-11843-AP	7.48e-40
1057	0.559017	postive	TRA2A (postive) BOP1-85554-RI	1.21e-40
1048	0.560103	postive	KHDRBS2 (postive) ELMO1-79266-AP	7.96e-41
1121	0.562105	postive	RBM25 (postive) C2orf68-54309-AT	3.63e-41
972	0.562176	postive	TIA1 (postive) ZNF331-51722-AP	3.53e-41
1019	0.563437	postive	FUS (postive) EPOR-47693-ES	2.15e-41
1105	0.563519	postive	HNRNPH1 (postive) SNRNP200-54521-ES	2.08e-41
1004	0.563582	postive	ZRANB2 (postive) EPOR-47693-ES	2.03e-41
1065	0.56473	postive	TRA2A (postive) DYNLT1-78273-AP	1.29e-41
1067	0.565988	postive	TRA2A (postive) EPOR-47693-ES	7.82e-42
921	0.566988	postive	RBM5 (postive) IDH3G-90494-RI	5.25e-42
1039	0.567323	postive	TIAL1 (postive) DYNLT1-78273-AP	4.59e-42
896	0.568201	postive	SRRM1 (postive) ZNF419-52268-AT	3.23e-42
1041	0.570921	postive	TIAL1 (postive) EXOSC10-645-RI	1.08e-42
1117	0.57329	postive	RBM25 (postive) FANCD2-63305-AT	4.12e-43
1100	0.573926	postive	HNRNPH1 (postive) PTRH2-42789-AP	3.18e-43
947	0.574799	postive	RBM5 (postive) EPOR-47693-ES	2.22e-43
1106	0.578576	postive	HNRNPH1 (postive) RANGRF-39168-RI	4.67e-44
894	0.579435	postive	SRRM1 (postive) NACA-22488-AD	3.26e-44
942	0.579858	postive	RBM5 (postive) PTRH2-42789-AP	2.74e-44
1135	0.579949	postive	RBM25 (postive) DYNLT1-78273-AP	2.63e-44
1120	0.582651	postive	RBM25 (postive) RPS6-214602-AA	8.48e-45
1091	0.584921	postive	HNRNPH1 (postive) RPS6-214602-AA	3.24e-45
1092	0.585238	postive	HNRNPH1 (postive) C2orf68-54309-AT	2.84e-45
1108	0.585614	postive	HNRNPH1 (postive) EXOSC10-645-RI	2.42e-45
968	0.588168	postive	TIA1 (postive) BOP1-85554-RI	8.1e-46
1093	0.591801	postive	HNRNPH1 (postive) CCDC53-24023-ES	1.68e-46
971	0.595263	postive	TIA1 (postive) CCDC53-24023-ES	3.7e-47
934	0.59686	postive	RBM5 (postive) VCL-12254-ES	1.83e-47
976	0.598087	postive	TIA1 (postive) VCL-12254-ES	1.06e-47
919	0.606238	postive	RBM5 (postive) BOP1-85554-RI	2.67e-49
887	0.606959	postive	SRRM1 (postive) USP4-64851-AT	1.92e-49
1084	0.609051	postive	HNRNPH1 (postive) IDH3G-90494-RI	7.33e-50
1103	0.611428	postive	HNRNPH1 (postive) NACA-22488-AD	2.43e-50
1101	0.614337	postive	HNRNPH1 (postive) DYNLT1-78273-AP	6.21e-51
1134	0.617044	postive	RBM25 (postive) PTRH2-42789-AP	1.72e-51
1138	0.617573	postive	RBM25 (postive) SNRNP200-54521-ES	1.34e-51
1003	0.620926	postive	ZRANB2 (postive) DYNLT1-78273-AP	2.68e-52
987	0.62563	postive	TIA1 (postive) EPOR-47693-ES	2.72e-53
1070	0.633593	postive	TRA2A (postive) EXOSC10-645-RI	5.14e-55
1027	0.644955	postive	SF3B1 (postive) C2orf68-54309-AT	1.46e-57
1136	0.64865	postive	RBM25 (postive) NACA-22488-AD	2.05e-58
1141	0.6494	postive	RBM25 (postive) EXOSC10-645-RI	1.37e-58
1007	0.650225	postive	ZRANB2 (postive) EXOSC10-645-RI	8.82e-59
892	0.657894	postive	SRRM1 (postive) C2orf68-54309-AT	1.34e-60
1086	0.659176	postive	HNRNPH1 (postive) USP4-64851-AT	6.6e-61
926	0.659779	postive	RBM5 (postive) CCDC53-24023-ES	4.72e-61
1114	0.682149	postive	RBM25 (postive) USP4-64851-AT	1.03e-66
982	0.698603	postive	TIA1 (postive) DYNLT1-78273-AP	3.27e-71
944	0.721938	postive	RBM5 (postive) DYNLT1-78273-AP	3.81e-78
960	0.734784	postive	RBM5 (postive) EXOSC10-645-RI	2.84e-82
994	0.738563	postive	TIA1 (postive) EXOSC10-645-RI	1.56e-83
