# Supplementary material for: Systematic Analysis of Survival-Associated Alternative Splicing Signatures in Thyroid Carcinoma
Source: Front Oncol. 2021 Jun 23;11:561457. doi: 10.3389/fonc.2021.561457 (PMC8261059; doi:10.3389/fonc.2021.561457)
Supplement: Supplementary Table 5 — corResult.txt default node. [file Table_5.xlsx]

## Sheet: Sheet1
SUID	Classify	degree.layout	name
1109	SF	28	RBM25
917	SF	26	RBM5
965	SF	24	TIA1
1080	SF	24	HNRNPH1
1055	SF	15	TRA2A
881	SF	13	SRRM1
996	SF	11	ZRANB2
904	ASdown	10	NDUFB8-12824-AT
912	ASup	9	EXOSC10-645-RI
1022	SF	9	SF3B1
943	ASup	8	DYNLT1-78273-AP
879	ASdown	7	MPV17-52966-AT
918	ASup	7	BOP1-85554-RI
925	ASup	7	CCDC53-24023-ES
909	ASdown	6	EPOR-47693-ES
1015	SF	6	FUS
1042	SF	6	KHDRBS2
877	ASup	5	C2orf68-54309-AT
884	ASdown	5	TTLL5-28518-AT
920	ASup	5	IDH3G-90494-RI
933	ASup	5	VCL-12254-ES
939	ASdown	5	PTRH2-42790-AP
941	ASup	5	PTRH2-42789-AP
1036	SF	5	TIAL1
886	ASup	4	USP4-64851-AT
888	ASdown	4	TRIM11-10208-AT
893	ASup	4	NACA-22488-AD
906	SF	4	SFPQ
907	ASup	4	TMEM134-17233-AA
927	ASdown	4	CCDC124-48385-AP
929	ASdown	4	ZNF331-51722-AP
955	ASup	4	RANGRF-39168-RI
890	ASdown	3	PTK2B-83155-AT
902	ASup	3	SNRNP200-54521-ES
950	ASdown	3	PJA1-89358-AP
953	ASup	3	RAB40C-32913-ES
961	ASdown	3	FAM213A-12362-AP
1008	SF	3	RBFOX2
1025	ASup	3	RPS6-214602-AA
876	SF	2	SF1
895	ASup	2	ZNF419-52268-AT
897	ASdown	2	ZNF419-52269-AT
931	ASup	2	MRPL27-42369-AP
937	ASup	2	RFC5-24685-ES
945	ASdown	2	TAB1-62302-AT
948	ASup	2	C11orf54-18326-ES
966	ASdown	2	STXBP2-47122-AP
974	ASup	2	PSEN2-10023-AP
978	ASdown	2	CAPN3-30147-AP
983	ASup	2	MED11-38579-AA
1081	ASdown	2	EEF1D-85436-AP
1087	ASdown	2	TIMM10B-14145-AT
1095	ASdown	2	ITFG2-19715-AT
1097	ASdown	2	ZNHIT3-40469-AT
882	ASdown	1	PIAS3-7291-AT
899	ASdown	1	MLLT4-78446-AT
914	SF	1	PCBP1
915	ASdown	1	EMP1-20539-ES
935	ASup	1	MTX2-56124-ES
958	ASup	1	STEAP4-80362-AT
963	SF	1	HNRNPH2
985	ASdown	1	CNDP2-45811-AP
990	ASdown	1	CD2BP2-36096-AP
1009	ASdown	1	ARHGEF26-67329-AP
1011	ASup	1	ARHGEF26-67328-AP
1013	ASup	1	ZNF517-85650-AT
1033	SF	1	RBMX
1034	ASdown	1	SLC25A35-39149-AT
1043	ASdown	1	ANK3-11842-AP
1045	ASdown	1	ELMO1-79267-AP
1047	ASup	1	ELMO1-79266-AP
1049	ASup	1	ANK3-11843-AP
1051	ASdown	1	FCER1G-8599-AT
1053	ASup	1	LAT2-80065-AT
1060	ASup	1	ABCB8-82291-AD
1072	SF	1	TRA2B
1074	SF	1	HNRNPA1
1075	ASdown	1	SHROOM4-89138-AP
1077	SF	1	QKI
1078	ASdown	1	TENC1-21923-AP
1116	ASup	1	FANCD2-63305-AT
1125	ASup	1	NVL-9944-ES
1128	ASup	1	GLS2-22441-AA
1130	ASup	1	NVL-9942-ME

## Sheet: Sheet2
SUID	cor	interaction	name	pvalue
1107	-0.727113	negative	HNRNPH1 (negative) NDUFB8-12824-AT	8.85e-80
1104	-0.723944	negative	HNRNPH1 (negative) MPV17-52966-AT	8.96e-79
901	-0.702654	negative	SRRM1 (negative) MPV17-52966-AT	2.29e-72
1140	-0.701715	negative	RBM25 (negative) NDUFB8-12824-AT	4.26e-72
1137	-0.686954	negative	RBM25 (negative) MPV17-52966-AT	5.37e-68
957	-0.684701	negative	RBM5 (negative) NDUFB8-12824-AT	2.16e-67
1085	-0.645658	negative	HNRNPH1 (negative) TTLL5-28518-AT	1.01e-57
1113	-0.637524	negative	RBM25 (negative) TTLL5-28518-AT	6.95e-56
905	-0.632503	negative	SRRM1 (negative) NDUFB8-12824-AT	8.91e-55
989	-0.622996	negative	TIA1 (negative) PJA1-89358-AP	9.84e-53
1119	-0.619652	negative	RBM25 (negative) PTK2B-83155-AT	4.95e-52
1133	-0.617046	negative	RBM25 (negative) PTRH2-42790-AP	1.72e-51
993	-0.61237	negative	TIA1 (negative) NDUFB8-12824-AT	1.56e-50
1123	-0.611332	negative	RBM25 (negative) CCDC124-48385-AP	2.54e-50
995	-0.596136	negative	TIA1 (negative) FAM213A-12362-AP	2.51e-47
1024	-0.593875	negative	SF3B1 (negative) TRIM11-10208-AT	6.8e-47
1090	-0.591644	negative	HNRNPH1 (negative) PTK2B-83155-AT	1.8e-46
1118	-0.591055	negative	RBM25 (negative) TRIM11-10208-AT	2.33e-46
1031	-0.589211	negative	SF3B1 (negative) MPV17-52966-AT	5.17e-46
1094	-0.584493	negative	HNRNPH1 (negative) CCDC124-48385-AP	3.89e-45
1089	-0.584403	negative	HNRNPH1 (negative) TRIM11-10208-AT	4.04e-45
880	-0.581809	negative	SF1 (negative) MPV17-52966-AT	1.21e-44
1132	-0.58174	negative	RBM25 (negative) ZNHIT3-40469-AT	1.24e-44
940	-0.579855	negative	RBM5 (negative) PTRH2-42790-AP	2.74e-44
1099	-0.573931	negative	HNRNPH1 (negative) PTRH2-42790-AP	3.17e-43
889	-0.573928	negative	SRRM1 (negative) TRIM11-10208-AT	3.17e-43
885	-0.572236	negative	SRRM1 (negative) TTLL5-28518-AT	6.33e-43
1032	-0.571489	negative	SF3B1 (negative) NDUFB8-12824-AT	8.57e-43
991	-0.569435	negative	TIA1 (negative) CD2BP2-36096-AP	1.97e-42
898	-0.5682	negative	SRRM1 (negative) ZNF419-52269-AT	3.23e-42
1006	-0.567645	negative	ZRANB2 (negative) NDUFB8-12824-AT	4.04e-42
952	-0.567171	negative	RBM5 (negative) MPV17-52966-AT	4.88e-42
1110	-0.562795	negative	RBM25 (negative) EEF1D-85436-AP	2.77e-41
1068	-0.557599	negative	TRA2A (negative) PJA1-89358-AP	2.11e-40
951	-0.556397	negative	RBM5 (negative) PJA1-89358-AP	3.35e-40
1096	-0.555207	negative	HNRNPH1 (negative) ITFG2-19715-AT	5.29e-40
1056	-0.549422	negative	TRA2A (negative) STXBP2-47122-AP	4.77e-39
980	-0.549345	negative	TIA1 (negative) PTRH2-42790-AP	4.91e-39
1071	-0.547426	negative	TRA2A (negative) FAM213A-12362-AP	1.01e-38
962	-0.544162	negative	RBM5 (negative) FAM213A-12362-AP	3.4e-38
1010	-0.542471	negative	RBFOX2 (negative) ARHGEF26-67329-AP	6.33e-38
911	-0.540985	negative	SFPQ (negative) NDUFB8-12824-AT	1.09e-37
891	-0.538327	negative	SRRM1 (negative) PTK2B-83155-AT	2.88e-37
1020	-0.537046	negative	FUS (negative) NDUFB8-12824-AT	4.57e-37
999	-0.537008	negative	ZRANB2 (negative) CCDC124-48385-AP	4.63e-37
1044	-0.531761	negative	KHDRBS2 (negative) ANK3-11842-AP	3.03e-36
1001	-0.527925	negative	ZRANB2 (negative) PTRH2-42790-AP	1.17e-35
946	-0.526865	negative	RBM5 (negative) TAB1-62302-AT	1.7e-35
1098	-0.524738	negative	HNRNPH1 (negative) ZNHIT3-40469-AT	3.56e-35
1046	-0.52067	negative	KHDRBS2 (negative) ELMO1-79267-AP	1.44e-34
967	-0.519192	negative	TIA1 (negative) STXBP2-47122-AP	2.39e-34
1082	-0.517623	negative	HNRNPH1 (negative) EEF1D-85436-AP	4.07e-34
883	-0.517216	negative	SRRM1 (negative) PIAS3-7291-AT	4.67e-34
1030	-0.516422	negative	SF3B1 (negative) ZNF419-52269-AT	6.11e-34
986	-0.515727	negative	TIA1 (negative) CNDP2-45811-AP	7.71e-34
900	-0.515553	negative	SRRM1 (negative) MLLT4-78446-AT	8.18e-34
1040	-0.51533	negative	TIAL1 (negative) NDUFB8-12824-AT	8.82e-34
1124	-0.51438	negative	RBM25 (negative) ITFG2-19715-AT	1.21e-33
964	-0.51376	negative	HNRNPH2 (negative) ZNF331-51722-AP	1.49e-33
1115	-0.512722	negative	RBM25 (negative) TIMM10B-14145-AT	2.11e-33
1005	-0.512592	negative	ZRANB2 (negative) MPV17-52966-AT	2.2e-33
1088	-0.506144	negative	HNRNPH1 (negative) TIMM10B-14145-AT	1.84e-32
1035	-0.502986	negative	RBMX (negative) SLC25A35-39149-AT	5.13e-32
922	-0.50252	negative	RBM5 (negative) TTLL5-28518-AT	5.96e-32
1023	-0.502395	negative	SF3B1 (negative) TTLL5-28518-AT	6.2e-32
1079	-0.502183	negative	QKI (negative) TENC1-21923-AP	6.64e-32
1052	-0.501711	negative	KHDRBS2 (negative) FCER1G-8599-AT	7.73e-32
1102	-0.500707	negative	HNRNPH1 (negative) TAB1-62302-AT	1.07e-31
928	-0.500233	negative	RBM5 (negative) CCDC124-48385-AP	1.24e-31
936	0.500438	postive	RBM5 (postive) MTX2-56124-ES	1.16e-31
988	0.500735	postive	TIA1 (postive) C11orf54-18326-ES	1.06e-31
938	0.501019	postive	RBM5 (postive) RFC5-24685-ES	9.65e-32
992	0.502029	postive	TIA1 (postive) RAB40C-32913-ES	6.97e-32
1018	0.502377	postive	FUS (postive) DYNLT1-78273-AP	6.24e-32
1000	0.502976	postive	ZRANB2 (postive) VCL-12254-ES	5.14e-32
1016	0.503102	postive	FUS (postive) CCDC53-24023-ES	4.94e-32
1066	0.504005	postive	TRA2A (postive) MED11-38579-AA	3.69e-32
979	0.504377	postive	TIA1 (postive) CAPN3-30147-AP	3.27e-32
908	0.504519	postive	SFPQ (postive) TMEM134-17233-AA	3.12e-32
878	0.506881	postive	SF1 (postive) C2orf68-54309-AT	1.45e-32
1059	0.507618	postive	TRA2A (postive) TMEM134-17233-AA	1.14e-32
949	0.507833	postive	RBM5 (postive) C11orf54-18326-ES	1.06e-32
1076	0.50831	postive	HNRNPA1 (postive) SHROOM4-89138-AP	9.07e-33
1017	0.508606	postive	FUS (postive) CAPN3-30147-AP	8.23e-33
1054	0.508966	postive	KHDRBS2 (postive) LAT2-80065-AT	7.31e-33
1073	0.509644	postive	TRA2B (postive) RANGRF-39168-RI	5.85e-33
1026	0.510762	postive	SF3B1 (postive) RPS6-214602-AA	4.04e-33
954	0.511302	postive	RBM5 (postive) RAB40C-32913-ES	3.38e-33
1037	0.512233	postive	TIAL1 (postive) BOP1-85554-RI	2.48e-33
973	0.513397	postive	TIA1 (postive) MRPL27-42369-AP	1.68e-33
1129	0.513574	postive	RBM25 (postive) GLS2-22441-AA	1.59e-33
970	0.513579	postive	TIA1 (postive) TMEM134-17233-AA	1.58e-33
924	0.514225	postive	RBM5 (postive) USP4-64851-AT	1.28e-33
1139	0.514281	postive	RBM25 (postive) RANGRF-39168-RI	1.25e-33
977	0.514871	postive	TIA1 (postive) RFC5-24685-ES	1.03e-33
997	0.515703	postive	ZRANB2 (postive) BOP1-85554-RI	7.78e-34
1029	0.51642	postive	SF3B1 (postive) ZNF419-52268-AT	6.11e-34
1021	0.516745	postive	FUS (postive) EXOSC10-645-RI	5.47e-34
975	0.518511	postive	TIA1 (postive) PSEN2-10023-AP	3.01e-34
910	0.5188	postive	SFPQ (postive) EPOR-47693-ES	2.73e-34
956	0.520586	postive	RBM5 (postive) RANGRF-39168-RI	1.49e-34
913	0.520932	postive	SFPQ (postive) EXOSC10-645-RI	1.32e-34
932	0.520961	postive	RBM5 (postive) MRPL27-42369-AP	1.31e-34
923	0.5211	postive	RBM5 (postive) TMEM134-17233-AA	1.25e-34
1069	0.522947	postive	TRA2A (postive) RAB40C-32913-ES	6.61e-35
1061	0.52517	postive	TRA2A (postive) ABCB8-82291-AD	3.06e-35
930	0.525994	postive	RBM5 (postive) ZNF331-51722-AP	2.3e-35
1002	0.52792	postive	ZRANB2 (postive) PTRH2-42789-AP	1.17e-35
916	0.529792	postive	PCBP1 (postive) EMP1-20539-ES	6.08e-36
984	0.532396	postive	TIA1 (postive) MED11-38579-AA	2.42e-36
1111	0.533875	postive	RBM25 (postive) BOP1-85554-RI	1.43e-36
1028	0.535118	postive	SF3B1 (postive) NACA-22488-AD	9.15e-37
1063	0.536196	postive	TRA2A (postive) PSEN2-10023-AP	6.21e-37
998	0.537393	postive	ZRANB2 (postive) CCDC53-24023-ES	4.03e-37
1012	0.538347	postive	RBFOX2 (postive) ARHGEF26-67328-AP	2.86e-37
1083	0.539097	postive	HNRNPH1 (postive) BOP1-85554-RI	2.17e-37
1038	0.539246	postive	TIAL1 (postive) CCDC53-24023-ES	2.06e-37
1122	0.539884	postive	RBM25 (postive) CCDC53-24023-ES	1.63e-37
1131	0.540678	postive	RBM25 (postive) NVL-9942-ME	1.22e-37
959	0.54081	postive	RBM5 (postive) STEAP4-80362-AT	1.16e-37
1127	0.541398	postive	RBM25 (postive) VCL-12254-ES	9.39e-38
1058	0.54221	postive	TRA2A (postive) IDH3G-90494-RI	6.97e-38
1064	0.54327	postive	TRA2A (postive) VCL-12254-ES	4.72e-38
969	0.543913	postive	TIA1 (postive) IDH3G-90494-RI	3.72e-38
1062	0.547233	postive	TRA2A (postive) ZNF331-51722-AP	1.08e-38
1126	0.547374	postive	RBM25 (postive) NVL-9944-ES	1.03e-38
1112	0.548306	postive	RBM25 (postive) IDH3G-90494-RI	7.25e-39
1014	0.548866	postive	RBFOX2 (postive) ZNF517-85650-AT	5.88e-39
981	0.549349	postive	TIA1 (postive) PTRH2-42789-AP	4.9e-39
903	0.553317	postive	SRRM1 (postive) SNRNP200-54521-ES	1.09e-39
1050	0.554303	postive	KHDRBS2 (postive) ANK3-11843-AP	7.48e-40
1057	0.559017	postive	TRA2A (postive) BOP1-85554-RI	1.21e-40
1048	0.560103	postive	KHDRBS2 (postive) ELMO1-79266-AP	7.96e-41
1121	0.562105	postive	RBM25 (postive) C2orf68-54309-AT	3.63e-41
972	0.562176	postive	TIA1 (postive) ZNF331-51722-AP	3.53e-41
1019	0.563437	postive	FUS (postive) EPOR-47693-ES	2.15e-41
1105	0.563519	postive	HNRNPH1 (postive) SNRNP200-54521-ES	2.08e-41
1004	0.563582	postive	ZRANB2 (postive) EPOR-47693-ES	2.03e-41
1065	0.56473	postive	TRA2A (postive) DYNLT1-78273-AP	1.29e-41
1067	0.565988	postive	TRA2A (postive) EPOR-47693-ES	7.82e-42
921	0.566988	postive	RBM5 (postive) IDH3G-90494-RI	5.25e-42
1039	0.567323	postive	TIAL1 (postive) DYNLT1-78273-AP	4.59e-42
896	0.568201	postive	SRRM1 (postive) ZNF419-52268-AT	3.23e-42
1041	0.570921	postive	TIAL1 (postive) EXOSC10-645-RI	1.08e-42
1117	0.57329	postive	RBM25 (postive) FANCD2-63305-AT	4.12e-43
1100	0.573926	postive	HNRNPH1 (postive) PTRH2-42789-AP	3.18e-43
947	0.574799	postive	RBM5 (postive) EPOR-47693-ES	2.22e-43
1106	0.578576	postive	HNRNPH1 (postive) RANGRF-39168-RI	4.67e-44
894	0.579435	postive	SRRM1 (postive) NACA-22488-AD	3.26e-44
942	0.579858	postive	RBM5 (postive) PTRH2-42789-AP	2.74e-44
1135	0.579949	postive	RBM25 (postive) DYNLT1-78273-AP	2.63e-44
1120	0.582651	postive	RBM25 (postive) RPS6-214602-AA	8.48e-45
1091	0.584921	postive	HNRNPH1 (postive) RPS6-214602-AA	3.24e-45
1092	0.585238	postive	HNRNPH1 (postive) C2orf68-54309-AT	2.84e-45
1108	0.585614	postive	HNRNPH1 (postive) EXOSC10-645-RI	2.42e-45
968	0.588168	postive	TIA1 (postive) BOP1-85554-RI	8.1e-46
1093	0.591801	postive	HNRNPH1 (postive) CCDC53-24023-ES	1.68e-46
971	0.595263	postive	TIA1 (postive) CCDC53-24023-ES	3.7e-47
934	0.59686	postive	RBM5 (postive) VCL-12254-ES	1.83e-47
976	0.598087	postive	TIA1 (postive) VCL-12254-ES	1.06e-47
919	0.606238	postive	RBM5 (postive) BOP1-85554-RI	2.67e-49
887	0.606959	postive	SRRM1 (postive) USP4-64851-AT	1.92e-49
1084	0.609051	postive	HNRNPH1 (postive) IDH3G-90494-RI	7.33e-50
1103	0.611428	postive	HNRNPH1 (postive) NACA-22488-AD	2.43e-50
1101	0.614337	postive	HNRNPH1 (postive) DYNLT1-78273-AP	6.21e-51
1134	0.617044	postive	RBM25 (postive) PTRH2-42789-AP	1.72e-51
1138	0.617573	postive	RBM25 (postive) SNRNP200-54521-ES	1.34e-51
1003	0.620926	postive	ZRANB2 (postive) DYNLT1-78273-AP	2.68e-52
987	0.62563	postive	TIA1 (postive) EPOR-47693-ES	2.72e-53
1070	0.633593	postive	TRA2A (postive) EXOSC10-645-RI	5.14e-55
1027	0.644955	postive	SF3B1 (postive) C2orf68-54309-AT	1.46e-57
1136	0.64865	postive	RBM25 (postive) NACA-22488-AD	2.05e-58
1141	0.6494	postive	RBM25 (postive) EXOSC10-645-RI	1.37e-58
1007	0.650225	postive	ZRANB2 (postive) EXOSC10-645-RI	8.82e-59
892	0.657894	postive	SRRM1 (postive) C2orf68-54309-AT	1.34e-60
1086	0.659176	postive	HNRNPH1 (postive) USP4-64851-AT	6.6e-61
926	0.659779	postive	RBM5 (postive) CCDC53-24023-ES	4.72e-61
1114	0.682149	postive	RBM25 (postive) USP4-64851-AT	1.03e-66
982	0.698603	postive	TIA1 (postive) DYNLT1-78273-AP	3.27e-71
944	0.721938	postive	RBM5 (postive) DYNLT1-78273-AP	3.81e-78
960	0.734784	postive	RBM5 (postive) EXOSC10-645-RI	2.84e-82
994	0.738563	postive	TIA1 (postive) EXOSC10-645-RI	1.56e-83
